# Supplementary material for: Direct observation of 3D nitrogen distribution in silicon-based dielectrics using atom probe tomography
Source: Nat Commun. 2025 Jul 1;16:5612. doi: 10.1038/s41467-025-60732-2 (PMC12214997; doi:10.1038/s41467-025-60732-2)
Supplement: Supplementary file 3 — Source data [file 41467_2025_60732_MOESM3_ESM.zip]

Archive with 20 entries (19 files):
- Source data/
- Source data/Source data for Fig.1.xls
- Source data/Source data for Fig.3.xls
- Source data/Source data for Fig.4.xls
- Source data/Source data for Fig.5.xls
- Source data/Source data for Fig.6.xls
- Source data/Source data for Fig.7.xls
- Source data/Source data for Supplementary Fig.1.xls
- Source data/Source data for Supplementary Fig.10.xls
- Source data/Source data for Supplementary Fig.11.xls
- Source data/Source data for Supplementary Fig.13.xls
- Source data/Source data for Supplementary Fig.14.xls
- Source data/Source data for Supplementary Fig.15.xls
- Source data/Source data for Supplementary Fig.16.xls
- Source data/Source data for Supplementary Fig.2.xls
- Source data/Source data for Supplementary Fig.3.xls
- Source data/Source data for Supplementary Fig.6.xls
- Source data/Source data for Supplementary Fig.7.xls
- Source data/Source data for Supplementary Fig.8.xls
- Source data/Source data for Supplementary Fig.9.xls
