# Supplementary material for: Direct observation of 3D nitrogen distribution in silicon-based dielectrics using atom probe tomography
Source: Nat Commun. 2025 Jul 1;16:5612. doi: 10.1038/s41467-025-60732-2 (PMC12214997; doi:10.1038/s41467-025-60732-2)
Supplement: Supplementary file 3 — Source data [file 41467_2025_60732_MOESM3_ESM.zip › Source data/Source data for Fig.1.xls]

## Sheet: Fig.1b
	Si\+(+)	N\-(2)\+(+)
27.5	0
27.501	0
27.502	0
27.503	0
27.504	0
27.505	0
27.506	0
27.507	0
27.508	1
27.509	0
27.51	0
27.511	0
27.512	0
27.513	0
27.514	0
27.515	0
27.516	0
27.517	0
27.518	0
27.519	0
27.52	0
27.521	0
27.522	0
27.523	0
27.524	0
27.525	0
27.526	0
27.527	0
27.528	0
27.529	0
27.53	0
27.531	0
27.532	0
27.533	0
27.534	0
27.535	0
27.536	0
27.537	0
27.538	0
27.539	0
27.54	0
27.541	0
27.542	0
27.543	0
27.544	1
27.545	0
27.546	0
27.547	0
27.548	0
27.549	0
27.55	0
27.551	0
27.552	0
27.553	0
27.554	0
27.555	0
27.556	0
27.557	0
27.558	0
27.559	0
27.56	0
27.561	0
27.562	1
27.563	0
27.564	0
27.565	0
27.566	0
27.567	0
27.568	0
27.569	0
27.57	1
27.571	0
27.572	0
27.573	0
27.574	0
27.575	0
27.576	0
27.577	0
27.578	0
27.579	0
27.58	0
27.581	0
27.582	0
27.583	0
27.584	0
27.585	0
27.586	0
27.587	0
27.588	0
27.589	0
27.59	0
27.591	0
27.592	0
27.593	1
27.594	0
27.595	0
27.596	0
27.597	0
27.598	0
27.599	0
27.6	0
27.601	0
27.602	0
27.603	0
27.604	0
27.605	0
27.606	0
27.607	0
27.608	0
27.609	0
27.61	0
27.611	0
27.612	0
27.613	1
27.614	0
27.615	0
27.616	0
27.617	0
27.618	0
27.619	0
27.62	0
27.621	0
27.622	0
27.623	0
27.624	0
27.625	0
27.626	0
27.627	0
27.628	0
27.629	0
27.63	0
27.631	0
27.632	0
27.633	0
27.634	0
27.635	0
27.636	0
27.637	0
27.638	0
27.639	0
27.64	0
27.641	0
27.642	0
27.643	1
27.644	0
27.645	0
27.646	0
27.647	0
27.648	0
27.649	0
27.65	0
27.651	0
27.652	0
27.653	0
27.654	0
27.655	0
27.656	0
27.657	0
27.658	0
27.659	0
27.66	0
27.661	0
27.662	0
27.663	0
27.664	0
27.665	0
27.666	0
27.667	0
27.668	0
27.669	0
27.67	0
27.671	0
27.672	0
27.673	0
27.674	0
27.675	0
27.676	0
27.677	0
27.678	0
27.679	0
27.68	0
27.681	0
27.682	0
27.683	0
27.684	0
27.685	0
27.686	0
27.687	0
27.688	0
27.689	0
27.69	0
27.691	0
27.692	0
27.693	0
27.694	0
27.695	0
27.696	0
27.697	0
27.698	0
27.699	1
27.7	0
27.701	0
27.702	0
27.703	0
27.704	0
27.705	0
27.706	0
27.707	0
27.708	0
27.709	0
27.71	0
27.711	0
27.712	0
27.713	0
27.714	0
27.715	0
27.716	0
27.717	0
27.718	0
27.719	0
27.72	0
27.721	1
27.722	0
27.723	0
27.724	0
27.725	0
27.726	0
27.727	0
27.728	0
27.729	0
27.73	0
27.731	0
27.732	0
27.733	0
27.734	0
27.735	0
27.736	0
27.737	0
27.738	0
27.739	0
27.74	0
27.741	0
27.742	0
27.743	0
27.744	0
27.745	0
27.746	0
27.747	0
27.748	0
27.749	0
27.75	0
27.751	0
27.752	0
27.753	0
27.754	0
27.755	1
27.756	0
27.757	0
27.758	0
27.759	0
27.76	0
27.761	0
27.762	0
27.763	0
27.764	0
27.765	0
27.766	0
27.767	0
27.768	0
27.769	0
27.77	0
27.771	0
27.772	0
27.773	0
27.774	0
27.775	0
27.776	0
27.777	0
27.778	0
27.779	0
27.78	0
27.781	0
27.782	0
27.783	0
27.784	0
27.785	0
27.786	0
27.787	1
27.788	0
27.789	0
27.79	0
27.791	0
27.792	0
27.793	0
27.794	0
27.795	1
27.796	0
27.797	0
27.798	0
27.799	0
27.8	0
27.801	0
27.802	0
27.803	0
27.804	0
27.805	0
27.806	0
27.807	0
27.808	0
27.809	0
27.81	0
27.811	0
27.812	0
27.813	0
27.814	0
27.815	0
27.816	0
27.817	0
27.818	0
27.819	0
27.82	0
27.821	0
27.822	0
27.823	0
27.824	0
27.825	0
27.826	0
27.827	0
27.828	0
27.829	0
27.83	0
27.831	0
27.832	0
27.833	0
27.834	0
27.835	0
27.836	0
27.837	0
27.838	0
27.839	0
27.84	0
27.841	0
27.842	0
27.843	0
27.844	0
27.845	0
27.846	0
27.847	1
27.848	0
27.849	0
27.85	0
27.851	1
27.852	1
27.853	1
27.854	0
27.855	0
27.856	0
27.857	1
27.858	0
27.859	0
27.86	0
27.861	1
27.862	0
27.863	0
27.864	0
27.865	1
27.866	0
27.867	0
27.868	0
27.869	0
27.87	0
27.871	0
27.872	1
27.873	0
27.874	0
27.875	0
27.876	0
27.877	0
27.878	0
27.879	0
27.88	0
27.881	0
27.882	0
27.883	0
27.884	0
27.885	0
27.886	0
27.887	1
27.888	0
27.889	0
27.89	0
27.891	0
27.892	0
27.893	0
27.894	0
27.895	0
27.896	0
27.897	0
27.898	0
27.899	0
27.9	0
27.901	0
27.902	1
27.903	1
27.904	0
27.905	0
27.906	0
27.907	0
27.908	0
27.909	0
27.91	0
27.911	1
27.912	0
27.913	0
27.914	0
27.915	0
27.916	0
27.917	0
27.918	0
27.919	0
27.92	2
27.921	1
27.922	0
27.923	1
27.924	0
27.925	0
27.926	1
27.927	3
27.928	1
27.929	0
27.93	0
27.931	0
27.932	1
27.933	2
27.934	0
27.935	0
27.936	2
27.937	0
27.938	0
27.939	0
27.94	0
27.941	1
27.942	0
27.943	0
27.944	2
27.945	1
27.946	3
27.947	4
27.948	4
27.949	2
27.95	2
27.951	3
27.952	11
27.953	16
27.954	14
27.955	16
27.956	15
27.957	16
27.958	20
27.959	33
27.96	31
27.961	43
27.962	64
27.963	48
27.964	70
27.965	74
27.966	84
27.967	98
27.968	108
27.969	110
27.97	136
27.971	141
27.972	184
27.973	179
27.974	191
27.975	176
27.976	211
27.977	211
27.978	200
27.979	189
27.98	198
27.981	196
27.982	178
27.983	169
27.984	153
27.985	131
27.986	106
27.987	112
27.988	85
27.989	91
27.99	77
27.991	56
27.992	56
27.993	55
27.994	37
27.995	27
27.996	19
27.997	18
27.998	20
27.999	15
28	18
28.001	13
28.002	12
28.003	16
28.004	14
28.005	11
28.006		13
28.007		10
28.008		13
28.009		17
28.01		18
28.011		16
28.012		26
28.013		24
28.014		27
28.015		36
28.016		32
28.017		53
28.018		46
28.019		46
28.02		58
28.021		67
28.022		69
28.023		86
28.024		94
28.025		94
28.026		95
28.027		115
28.028		84
28.029		121
28.03		129
28.031		128
28.032		110
28.033		119
28.034		131
28.035		120
28.036		117
28.037		146
28.038		115
28.039		150
28.04		146
28.041		122
28.042		124
28.043		117
28.044		104
28.045		105
28.046		94
28.047		109
28.048		103
28.049		107
28.05		87
28.051		90
28.052		98
28.053		94
28.054		93
28.055		89
28.056		67
28.057		64
28.058		73
28.059		75
28.06		67
28.061		75
28.062		68
28.063		64
28.064		62
28.065		65
28.066		62
28.067		65
28.068		57
28.069		50
28.07		59
28.071		45
28.072		48
28.073		51
28.074		36
28.075		45
28.076		53
28.077		56
28.078		48
28.079		46
28.08		38
28.081		47
28.082		40
28.083		46
28.084		39
28.085		25
28.086		34
28.087		31
28.088		28
28.089		35
28.09		38
28.091		32
28.092		42
28.093		36
28.094		30
28.095		28
28.096		20
28.097		27
28.098		24
28.099		15
28.1		28
28.101		24
28.102		27
28.103		26
28.104		21
28.105		26
28.106		18
28.107		18
28.108		22
28.109		22
28.11		15
28.111		14
28.112		21
28.113		20
28.114		22
28.115		17
28.116		22
28.117		21
28.118		15
28.119		19
28.12		12
28.121		14
28.122		18
28.123		13
28.124		10
28.125		20
28.126		8
28.127		15
28.128		12
28.129		15
28.13		16
28.131		12
28.132		8
28.133		17
28.134		12
28.135		7
28.136		12
28.137		9
28.138		6
28.139		5
28.14		11
28.141		13
28.142		12
28.143		7
28.144		5
28.145		8
28.146		8
28.147		11
28.148		14
28.149		7
28.15		9
28.151		4
28.152		14
28.153		5
28.154		7
28.155		9
28.156		7
28.157		11
28.158		9
28.159		4
28.16		14
28.161		11
28.162		7
28.163		4
28.164		8
28.165		4
28.166		9
28.167		3
28.168		10
28.169		3
28.17		8
28.171		9
28.172		1
28.173		5
28.174		7
28.175		4
28.176		5
28.177		4
28.178		8
28.179		7
28.18		5
28.181		4
28.182		5
28.183		4
28.184		7
28.185		3
28.186		4
28.187		7
28.188		4
28.189		3
28.19		7
28.191		8
28.192		5
28.193		5
28.194		6
28.195		7
28.196		6
28.197		3
28.198		8
28.199		6
28.2		7
28.201		11
28.202		3
28.203		5
28.204		6
28.205		8
28.206		2
28.207		6
28.208		2
28.209		4
28.21		2
28.211		6
28.212		6
28.213		2
28.214		7
28.215		1
28.216		5
28.217		6
28.218		4
28.219		5
28.22		6
28.221		2
28.222		3
28.223		4
28.224		7
28.225		5
28.226		3
28.227		3
28.228		2
28.229		2
28.23		2
28.231		1
28.232		5
28.233		3
28.234		1
28.235		3
28.236		2
28.237		4
28.238		3
28.239		4
28.24		1
28.241		6
28.242		2
28.243		3
28.244		3
28.245		2
28.246		4
28.247		3
28.248		1
28.249		3
28.25		3
28.251		2
28.252		1
28.253		2
28.254		1
28.255		3
28.256		1
28.257		4
28.258		1
28.259		1
28.26		2
28.261		2
28.262		2
28.263		1
28.264		2
28.265		2
28.266		3
28.267		1
28.268		2
28.269		1
28.27		2
28.271		1
28.272		3
28.273		3
28.274		4
28.275		2
28.276		2
28.277		2
28.278		2
28.279		2
28.28		3
28.281		1
28.282		3
28.283		3
28.284		1
28.285		0
28.286		1
28.287		5
28.288		2
28.289		2
28.29		1
28.291		1
28.292		5
28.293		4
28.294		1
28.295		2
28.296		1
28.297		6
28.298		0
28.299		1
28.3		1
28.301		3
28.302		2
28.303		1
28.304		4
28.305		3
28.306		1
28.307		2
28.308		1
28.309		1
28.31		4
28.311		1
28.312		0
28.313		1
28.314		0
28.315		1
28.316		1
28.317		3
28.318		1
28.319		1
28.32		0
28.321		2
28.322		0
28.323		0
28.324		2
28.325		2
28.326		1
28.327		5
28.328		0
28.329		1
28.33		3
28.331		2
28.332		1
28.333		1
28.334		1
28.335		0
28.336		0
28.337		0
28.338		2
28.339		0
28.34		1
28.341		0
28.342		0
28.343		0
28.344		0
28.345		0
28.346		0
28.347		0
28.348		1
28.349		0
28.35		0
28.351		3
28.352		3
28.353		1
28.354		0
28.355		0
28.356		2
28.357		0
28.358		1
28.359		1
28.36		3
28.361		2
28.362		2
28.363		1
28.364		0
28.365		0
28.366		1
28.367		0
28.368		2
28.369		1
28.37		1
28.371		0
28.372		2
28.373		3
28.374		1
28.375		1
28.376		0
28.377		0
28.378		0
28.379		0
28.38		0
28.381		0
28.382		0
28.383		1
28.384		1
28.385		1
28.386		0
28.387		1
28.388		0
28.389		0
28.39		2
28.391		1
28.392		0
28.393		1
28.394		2
28.395		0
28.396		0
28.397		0
28.398		2
28.399		1
28.4		0
28.401		1
28.402		0
28.403		0
28.404		1
28.405		3
28.406		0
28.407		1
28.408		1
28.409		0
28.41		2
28.411		0
28.412		0
28.413		1
28.414		0
28.415		0
28.416		1
28.417		0
28.418		0
28.419		0
28.42		1
28.421		0
28.422		1
28.423		2
28.424		0
28.425		0
28.426		0
28.427		1
28.428		1
28.429		0
28.43		1
28.431		0
28.432		0
28.433		0
28.434		0
28.435		1
28.436		0
28.437		0
28.438		0
28.439		0
28.44		1
28.441		0
28.442		1
28.443		1
28.444		0
28.445		0
28.446		1
28.447		0
28.448		0
28.449		1
28.45		0
28.451		1
28.452		0
28.453		0
28.454		1
28.455		2
28.456		0
28.457		1
28.458		0
28.459		1
28.46		0
28.461		0
28.462		1
28.463		0
28.464		0
28.465		1
28.466		0
28.467		0
28.468		1
28.469		0
28.47		0
28.471		0
28.472		0
28.473		1
28.474		1
28.475		0
28.476		0
28.477		0
28.478		0
28.479		0
28.48		0
28.481		1
28.482		1
28.483		1
28.484		1
28.485		0
28.486		1
28.487		0
28.488		0
28.489		0
28.49		0
28.491		1
28.492		2
28.493		0
28.494		0
28.495		0
28.496		0
28.497		0
28.498		0
28.499		1
28.5		2
28.501		1
28.502		0
28.503		0
28.504		1
28.505		0
28.506		2
28.507		0
28.508		0
28.509		0
28.51		0
28.511		0
28.512		0
28.513		1
28.514		0
28.515		0
28.516		0
28.517		0
28.518		1
28.519		0
28.52		0
28.521		0
28.522		0
28.523		0
28.524		0
28.525		1
28.526		0
28.527		0
28.528		0
28.529		0
28.53		0
28.531		0
28.532		0
28.533		2
28.534		1
28.535		0
28.536		0
28.537		1
28.538		0
28.539		0
28.54		0
28.541		0
28.542		0
28.543		0
28.544		0
28.545		0
28.546		1
28.547		0
28.548		0
28.549		0
28.55		0
28.551		1
28.552		0
28.553		0
28.554		0
28.555		0
28.556		0
28.557		2
28.558		0
28.559		0
28.56		0
28.561		0
28.562		0
28.563		0
28.564		0
28.565		0
28.566		0
28.567		0
28.568		0
28.569		1
28.57		0
28.571		0
28.572		0
28.573		2
28.574		0
28.575		0
28.576		0
28.577		1
28.578		0
28.579		0
28.58		0
28.581		0
28.582		0
28.583		0
28.584		1
28.585		1
28.586		1
28.587		0
28.588		0
28.589		0
28.59		0
28.591		0
28.592		0
28.593		0
28.594		0
28.595		0
28.596		0
28.597		1
28.598		0
28.599		0
28.6		1
28.601		1
28.602		0
28.603		1
28.604		0
28.605		1
28.606		0
28.607		0
28.608		0
28.609		0
28.61		1
28.611		0
28.612		0
28.613		0
28.614		1
28.615		0
28.616		0
28.617		0
28.618		0
28.619		0
28.62		1
28.621		1
28.622		0
28.623		0
28.624		0
28.625		0
28.626		0
28.627		1
28.628		0
28.629		1
28.63		0
28.631		1
28.632		0
28.633		0
28.634		0
28.635		1
28.636		0
28.637		0
28.638		0
28.639		0
28.64		1
28.641		0
28.642		0
28.643		0
28.644		0
28.645		0
28.646		0
28.647		0
28.648		0
28.649		1
28.65		0
28.651		0
28.652		1
28.653		0
28.654		0
28.655		0
28.656		0
28.657		1
28.658		1
28.659		0
28.66		0
28.661		0
28.662		0
28.663		0
28.664		0
28.665		0
28.666		0
28.667		3
28.668		1
28.669		0
28.67		0
28.671		0
28.672		0
28.673		1
28.674		0
28.675		0
28.676		0
28.677		0
28.678		0
28.679		0
28.68		0
28.681		0
28.682		0
28.683		0
28.684		0
28.685		1
28.686		0
28.687		0
28.688		0
28.689		0
28.69		0
28.691		0
28.692		0
28.693		0
28.694		0
28.695		0
28.696		0
28.697		0
28.698		1
28.699		0
28.7		0
28.701		1
28.702		0
28.703		0
28.704		0
28.705		0
28.706		0
28.707		0
28.708		0
28.709		0
28.71		0
28.711		0
28.712		0
28.713		0
28.714		0
28.715		0
28.716		0
28.717		0
28.718		0
28.719		0
28.72		1
28.721		0
28.722		0
28.723		0
28.724		0
28.725		0
28.726		0
28.727		0
28.728		0
28.729		0
28.73		0
28.731		0
28.732		0
28.733		0
28.734		0
28.735		0
28.736		0
28.737		1
28.738		0
28.739		1
28.74		1
28.741		2
28.742		0
28.743		0
28.744		1
28.745		0
28.746		0
28.747		1
28.748		0
28.749		0
28.75		0
28.751		0
28.752		0
28.753		0
28.754		0
28.755		0
28.756		0
28.757		0
28.758		0
28.759		1
28.76		0
28.761		1
28.762		0
28.763		0
28.764		0
28.765		0
28.766		0
28.767		0
28.768		0
28.769		1
28.77		0
28.771		0
28.772		0
28.773		0
28.774		0
28.775		0
28.776		0
28.777		0
28.778		0
28.779		0
28.78		0
28.781		1
28.782		0
28.783		0
28.784		0
28.785		1
28.786		0
28.787		1
28.788		0
28.789		0
28.79		0
28.791		0
28.792		0
28.793		0
28.794		0
28.795		0
28.796		0
28.797		0
28.798		0
28.799		0
28.8		1
28.801		0
28.802		0
28.803		0
28.804		0
28.805		0
28.806		0
28.807		0
28.808		0
28.809		0
28.81		0
28.811		0
28.812		0
28.813		0
28.814		0
28.815		0
28.816		0
28.817		1
28.818		0
28.819		0
28.82		0
28.821		1
28.822		0
28.823		0
28.824		0
28.825		0
28.826		0
28.827		0
28.828		0
28.829		0
28.83		0
28.831		0
28.832		0
28.833		0
28.834		0
28.835		0
28.836		0
28.837		0
28.838		0
28.839		0
28.84		0
28.841		0
28.842		0
28.843		0
28.844		0
28.845		0
28.846		0
28.847		0
28.848		1
28.849		0
28.85		1
28.851		0
28.852		0
28.853		0
28.854		0
28.855		0
28.856		0
28.857		0
28.858		0
28.859		0
28.86		0
28.861		1
28.862		0
28.863		0
28.864		0
28.865		1
28.866		2
28.867		0
28.868		0
28.869		0
28.87		0
28.871		0
28.872		0
28.873		0
28.874		0
28.875		0
28.876		0
28.877		0
28.878		0
28.879		0
28.88		0
28.881		0
28.882		1
28.883		0
28.884		0
28.885		0
28.886		0
28.887		0
28.888		0
28.889		1
28.89		0
28.891		0
28.892		0
28.893		0
28.894		0
28.895		0
28.896		0
28.897		0
28.898		0
28.899		0
28.9		0
28.901		0
28.902		0
28.903		0
28.904		0
28.905		0
28.906		0
28.907		0
28.908		0
28.909		0
28.91		0
28.911		0
28.912		0
28.913		0
28.914		0
28.915		0
28.916		0
28.917		0
28.918		1
28.919		0
28.92		1
28.921		0
28.922		0
28.923		0
28.924		0
28.925		0
28.926		0
28.927		0
28.928		0
28.929		0
28.93		1
28.931		0
28.932		0
28.933		0
28.934		0
28.935		0
28.936		0
28.937		1
28.938		0
28.939		1
28.94		1
28.941		2
28.942		0
28.943		2
28.944		3
28.945		0
28.946		2
28.947		4
28.948		8
28.949		2
28.95		7
28.951		7
28.952		12
28.953		10
28.954		6
28.955		3
28.956		11
28.957		7
28.958		8
28.959		14
28.96		10
28.961		13
28.962		14
28.963		12
28.964		9
28.965		11
28.966		6
28.967		9
28.968		15
28.969		17
28.97		14
28.971		6
28.972		19
28.973		12
28.974		11
28.975		8
28.976		13
28.977		7
28.978		12
28.979		15
28.98		19
28.981		22
28.982		17
28.983		17
28.984		18
28.985		26
28.986		18
28.987		23
28.988		22
28.989		27
28.99		26
28.991		13
28.992		19
28.993		24
28.994		27
28.995		24
28.996		22
28.997		20
28.998		15
28.999		23
29		17
29.001		21
29.002		15
29.003		22
29.004		13
29.005		12
29.006		15
29.007		20
29.008		9
29.009		16
29.01		9
29.011		7
29.012		11
29.013		16
29.014		13
29.015		8
29.016		11
29.017		13
29.018		12
29.019		9
29.02		14
29.021		12
29.022		16
29.023		7
29.024		10
29.025		10
29.026		8
29.027		10
29.028		12
29.029		10
29.03		6
29.031		3
29.032		2
29.033		6
29.034		5
29.035		12
29.036		7
29.037		9
29.038		9
29.039		7
29.04		7
29.041		11
29.042		5
29.043		3
29.044		6
29.045		2
29.046		2
29.047		6
29.048		11
29.049		4
29.05		12
29.051		6
29.052		9
29.053		2
29.054		3
29.055		7
29.056		6
29.057		8
29.058		0
29.059		2
29.06		5
29.061		6
29.062		2
29.063		2
29.064		4
29.065		1
29.066		2
29.067		2
29.068		1
29.069		3
29.07		2
29.071		3
29.072		4
29.073		0
29.074		2
29.075		0
29.076		1
29.077		2
29.078		1
29.079		1
29.08		2
29.081		1
29.082		0
29.083		1
29.084		0
29.085		1
29.086		1
29.087		2
29.088		0
29.089		1
29.09		1
29.091		0
29.092		0
29.093		0
29.094		0
29.095		2
29.096		1
29.097		0
29.098		0
29.099		0
29.1		0
29.101		0
29.102		0
29.103		0
29.104		0
29.105		0
29.106		1
29.107		0
29.108		2
29.109		1
29.11		0
29.111		0
29.112		2
29.113		0
29.114		0
29.115		0
29.116		0
29.117		0
29.118		1
29.119		0
29.12		0
29.121		0
29.122		0
29.123		0
29.124		0
29.125		0
29.126		0
29.127		0
29.128		0
29.129		0
29.13		1
29.131		2
29.132		1
29.133		1
29.134		1
29.135		0
29.136		0
29.137		0
29.138		0
29.139		0
29.14		2
29.141		0
29.142		1
29.143		0
29.144		1
29.145		0
29.146		0
29.147		0
29.148		0
29.149		2
29.15		0
29.151		0
29.152		1
29.153		1
29.154		0
29.155		0
29.156		0
29.157		0
29.158		0
29.159		0
29.16		0
29.161		0
29.162		1
29.163		0
29.164		0
29.165		0
29.166		0
29.167		0
29.168		1
29.169		0
29.17		0
29.171		0
29.172		0
29.173		0
29.174		1
29.175		1
29.176		0
29.177		0
29.178		0
29.179		0
29.18		0
29.181		0
29.182		0
29.183		0
29.184		1
29.185		0
29.186		0
29.187		0
29.188		0
29.189		0
29.19		0
29.191		0
29.192		0
29.193		0
29.194		0
29.195		0
29.196		0
29.197		0
29.198		0
29.199		0
29.2		0
29.201		0
29.202		0
29.203		0
29.204		0
29.205		0
29.206		1
29.207		0
29.208		1
29.209		0
29.21		0
29.211		0
29.212		0
29.213		0
29.214		0
29.215		1
29.216		0
29.217		0
29.218		0
29.219		0
29.22		0
29.221		0
29.222		0
29.223		0
29.224		0
29.225		0
29.226		0
29.227		0
29.228		0
29.229		0
29.23		0
29.231		0
29.232		0
29.233		0
29.234		1
29.235		0
29.236		0
29.237		0
29.238		0
29.239		0
29.24		0
29.241		1
29.242		0
29.243		0
29.244		0
29.245		0
29.246		0
29.247		0
29.248		0
29.249		0
29.25		0
29.251		0
29.252		0
29.253		0
29.254		0
29.255		0
29.256		0
29.257		1
29.258		0
29.259		0
29.26		0
29.261		0
29.262		0
29.263		0
29.264		0
29.265		0
29.266		0
29.267		0
29.268		1
29.269		0
29.27		0
29.271		0
29.272		0
29.273		0
29.274		0
29.275		0
29.276		0
29.277		0
29.278		0
29.279		0
29.28		1
29.281		0
29.282		0
29.283		1
29.284		0
29.285		0
29.286		0
29.287		0
29.288		0
29.289		0
29.29		0
29.291		0
29.292		0
29.293		0
29.294		1
29.295		0
29.296		0
29.297		0
29.298		0
29.299		0
29.3		0
29.301		0
29.302		0
29.303		0
29.304		0
29.305		0
29.306		0
29.307		0
29.308		0
29.309		0
29.31		0
29.311		0
29.312		0
29.313		0
29.314		1
29.315		0
29.316		0
29.317		1
29.318		0
29.319		0
29.32		0
29.321		1
29.322		0
29.323		0
29.324		0
29.325		0
29.326		0
29.327		0
29.328		0
29.329		0
29.33		1
29.331		0
29.332		0
29.333		0
29.334		0
29.335		0
29.336		0
29.337		0
29.338		0
29.339		0
29.34		0
29.341		0
29.342		0
29.343		0
29.344		0
29.345		0
29.346		0
29.347		0
29.348		0
29.349		0
29.35		0
29.351		0
29.352		0
29.353		0
29.354		0
29.355		0
29.356		0
29.357		0
29.358		0
29.359		1
29.36		0
29.361		0
29.362		0
29.363		0
29.364		0
29.365		0
29.366		0
29.367		0
29.368		1
29.369		0
29.37		0
29.371		0
29.372		0
29.373		0
29.374		0
29.375		0
29.376		0
29.377		0
29.378		0
29.379		0
29.38		0
29.381		0
29.382		0
29.383		0
29.384		0
29.385		0
29.386		0
29.387		0
29.388		0
29.389		0
29.39		0
29.391		0
29.392		0
29.393		0
29.394		0
29.395		0
29.396		0
29.397		0
29.398		0
29.399		0
29.4		0
29.401		1
29.402		1
29.403		0
29.404		0
29.405		0
29.406		0
29.407		0
29.408		0
29.409		0
29.41		0
29.411		0
29.412		0
29.413		0
29.414		0
29.415		0
29.416		0
29.417		0
29.418		0
29.419		0
29.42		0
29.421		0
29.422		0
29.423		0
29.424		0
29.425		0
29.426		0
29.427		0
29.428		0
29.429		0
29.43		0
29.431		0
29.432		1
29.433		0
29.434		1
29.435		0
29.436		0
29.437		0
29.438		0
29.439		0
29.44		0
29.441		0
29.442		0
29.443		0
29.444		1
29.445		0
29.446		0
29.447		0
29.448		0
29.449		0
29.45		0
29.451		0
29.452		0
29.453		0
29.454		0
29.455		0
29.456		0
29.457		0
29.458		1
29.459		0
29.46		0
29.461		1
29.462		0
29.463		0
29.464		0
29.465		1
29.466		0
29.467		0
29.468		0
29.469		0
29.47		0
29.471		1
29.472		0
29.473		1
29.474		0
29.475		0
29.476		0
29.477		0
29.478		0
29.479		1
29.48		0
29.481		0
29.482		0
29.483		0
29.484		0
29.485		0
29.486		0
29.487		0
29.488		0
29.489		0
29.49		0
29.491		0
29.492		0
29.493		0
29.494		0
29.495		0
29.496		0
29.497		0
29.498		0
[truncated: 2 more rows]
