# Supplementary material for: Direct observation of 3D nitrogen distribution in silicon-based dielectrics using atom probe tomography
Source: Nat Commun. 2025 Jul 1;16:5612. doi: 10.1038/s41467-025-60732-2 (PMC12214997; doi:10.1038/s41467-025-60732-2)
Supplement: Supplementary file 3 — Source data [file 41467_2025_60732_MOESM3_ESM.zip › Source data/Source data for Fig.3.xls]

## Sheet: Fig.3d
Distance (nm)	Si	Si atom% Sigma	O	O atom% Sigma	Ti	Ti atom% Sigma	Cl	Cl atom% Sigma	Cr	Cr atom% Sigma	N	N atom% Sigma
0	0	0	0	0	0	0	3.125	3.07578	96.875	3.07578	0	0
0.5	0.56338	0.397246	2.25352	0.787712	0.28169	0.281293	1.12676	0.560197	95.2113	1.13329	0.56338	0.397246
1	0.392157	0.276753	1.96078	0.613945	0.392157	0.276753	1.37255	0.515202	94.5098	1.00867	1.37255	0.515202
1.5	0.291545	0.205853	1.89504	0.520587	0.291545	0.205853	1.16618	0.409896	96.3557	0.715459	0	0
2	0.645995	0.287963	2.32558	0.541734	0	0	1.93798	0.495513	94.186	0.841121	0.904393	0.340279
2.5	0.2442	0.172465	2.1978	0.512303	0	0	2.0757	0.498179	94.7497	0.779362	0.732601	0.297985
3	1.15741	0.36388	2.5463	0.535916	0.115741	0.115674	1.50463	0.414158	93.5185	0.837585	1.15741	0.36388
3.5	0.452489	0.225732	2.26244	0.500142	0.113122	0.113058	2.37557	0.512197	93.4389	0.832771	1.35747	0.389198
4	0.827301	0.291283	2.79214	0.529793	1.44778	0.384123	1.55119	0.397397	92.5543	0.844186	0.827301	0.291283
4.5	2.44821	0.47422	4.42561	0.631096	1.60075	0.38512	2.35405	0.465235	87.4765	1.01566	1.69492	0.396095
5	3.86131	0.540861	6.85579	0.709375	4.57053	0.586265	4.01891	0.551336	77.0686	1.18011	3.6249	0.524686
5.5	5.7508	0.759749	10.4366	0.997729	14.2705	1.14144	1.91693	0.447474	55.1651	1.62296	12.4601	1.07778
6	5.74282	0.82206	10.8614	1.09941	29.3383	1.60877	0.62422	0.278287	25.9675	1.54921	27.4657	1.57707
6.5	4.4181	0.674577	8.18966	0.900129	32.9741	1.54324	0.107759	0.107701	12.8233	1.09755	41.4871	1.61737
7	4.11946	0.637787	8.23893	0.882379	36.0453	1.54082	0	0	7.31205	0.835452	44.2842	1.59406
7.5	2.05078	0.442905	4.88281	0.673464	38.0859	1.51749	0.0976562	0.0976086	4.19922	0.626785	50.6836	1.56235
8	1.76715	0.424793	4.05405	0.635873	39.1892	1.57393	0	0	1.55925	0.399446	53.4304	1.60827
8.5	0.786627	0.277019	2.35988	0.475991	37.6598	1.51937	0.294985	0.170058	1.08161	0.32435	57.8171	1.54859
9	0.611621	0.248928	2.14067	0.462106	41.6922	1.57419	0.101937	0.101885	0.203874	0.144013	55.2497	1.58755
9.5	0.535906	0.239021	2.2508	0.485607	39.3355	1.59926	0.107181	0.107124	0.214362	0.151414	57.5563	1.61813
10	0.181159	0.127983	1.81159	0.401399	39.4022	1.47063	0.271739	0.156675	0	0	58.3333	1.48378
10.5	0	0	1.74064	0.385818	43.7772	1.46359	0.174064	0.122975	0	0	54.3081	1.46958
11	0.244698	0.141104	1.46819	0.343506	43.23	1.41484	0.0815661	0.0815328	0	0	54.9755	1.4209
11.5	0.181324	0.128099	1.63191	0.381494	43.2457	1.49171	0	0	0	0	54.9411	1.49814
12	0.356189	0.177777	1.5138	0.364361	41.8522	1.4721	0.0890472	0.0890075	0	0	56.1888	1.48057
12.5	0.084317	0.0842815	1.26476	0.324487	43.1703	1.43826	0.084317	0.0842815	0	0	55.3963	1.44339
13	0	0	0.995475	0.298649	41.7195	1.48337	0.0904977	0.0904568	0	0	57.1946	1.48849
13.5	0	0	1.40351	0.348406	43.9474	1.46998	0.0877193	0.0876808	0	0	54.5614	1.4747
14	0.0864304	0.0863931	1.21003	0.321431	42.4373	1.45304	0.0864304	0.0863931	0	0	56.1798	1.45868
14.5	0.0968992	0.0968523	0.775194	0.273008	45.6395	1.5505	0.0968992	0.0968523	0	0	53.3915	1.55285
15	0	0	0.95986	0.288016	41.4485	1.45523	0	0	0	0	57.5916	1.45987
15.5	0.0919118	0.0918695	1.28676	0.341683	45.864	1.51065	0	0	0	0	52.7574	1.51354
16	0.169062	0.119444	1.01437	0.291335	43.1953	1.44018	0.0845309	0.0844951	0	0	55.5368	1.44477
16.5	0.091659	0.091617	1.37489	0.352545	45.9212	1.50872	0.366636	0.182982	0	0	52.2456	1.51223
17	0	0	1.52905	0.39177	44.7503	1.58755	0.203874	0.144013	0	0	53.5168	1.59242
17.5	0.0965251	0.0964785	0.675676	0.254517	43.8224	1.54152	0.19305	0.136375	0	0	55.2124	1.54496
18	0.0865052	0.0864678	1.6436	0.373956	42.0415	1.45184	0.259516	0.149637	0	0	55.9689	1.46007
18.5	0.0912409	0.0911992	1.36861	0.350948	42.5182	1.4933	0.364964	0.182148	0	0	55.6569	1.50061
19	0.292398	0.168569	1.65692	0.398519	41.3255	1.53731	0.292398	0.168569	0	0	56.4327	1.548
19.5	0	0	1.25523	0.360072	44.7699	1.60824	0.209205	0.147775	0	0	53.7657	1.61252
20	0.0954198	0.0953743	1.71756	0.40134	43.0344	1.52944	0.0954198	0.0953743	0	0	55.0573	1.53658
20.5	0.0930233	0.09298	1.02326	0.306941	43.6279	1.51255	0.0930233	0.09298	0	0	55.1628	1.51683
21	0	0	1.21547	0.364244	43.0939	1.64613	0.331492	0.191069	0	0	55.3591	1.65248
21.5	0	0	1.22768	0.36788	45.7589	1.66436	0.334821	0.192985	0	0	52.6786	1.66798
22	0.0976562	0.0976086	0.976562	0.307305	43.6523	1.54986	0.195312	0.137972	0	0	55.0781	1.55442
22.5	0	0	0.785634	0.295773	46.4646	1.67087	0.224467	0.158544	0	0	52.5253	1.67293
23	0	0	1.1399	0.341727	46.0104	1.60442	0	0	0	0	52.8497	1.60694
23.5	0.107527	0.107469	1.07527	0.338197	44.6237	1.63006	0.322581	0.185941	0	0	53.871	1.63464
24	0	0	1.41176	0.404654	43.1765	1.69894	0.352941	0.203411	0	0	55.0588	1.70619
24.5	0	0	1.22283	0.405109	44.7011	1.83265	0.13587	0.135777	0	0	53.9402	1.83729
25	0.275103	0.19426	1.51307	0.452742	44.9794	1.84503	0.137552	0.137457	0	0	53.0949	1.85084
25.5	0.123762	0.123686	1.11386	0.369214	41.7079	1.73464	0.123762	0.123686	0	0	56.9307	1.74201
26	0.122249	0.122175	1.22249	0.384216	44.8655	1.73897	0	0	0	0	53.7897	1.74318
26.5	0.144928	0.144822	1.5942	0.476823	47.1014	1.90027	0.144928	0.144822	0	0	51.0145	1.90308
27	0.135135	0.135044	1.08108	0.380148	43.6486	1.82315	0	0	0	0	55.1351	1.82832
27.5	0	0	0.755668	0.307332	45.466	1.76712	0	0	0	0	53.7783	1.76936
28	0	0	0.924703	0.347885	46.103	1.81175	0	0	0	0	52.9723	1.81407
28.5	0.140647	0.140548	1.26582	0.419262	41.3502	1.84687	0.281294	0.198625	0	0	56.962	1.85688
29	0.361446	0.208303	1.56627	0.430988	41.3253	1.70921	0.361446	0.208303	0	0	56.3855	1.72131
29.5	2.12551	0.458868	4.8583	0.683989	38.0567	1.54466	1.11336	0.333817	0	0	53.8462	1.586
30	12.7692	1.30906	21.8462	1.62071	27.6923	1.75515	1.53846	0.482747	0	0	36.1538	1.88446
30.5	31.1828	2.40179	57.7957	2.56068	1.88172	0.7045	0.537634	0.379142	0	0	8.60215	1.45378
31	32.441	2.16944	61.4454	2.26281	0	0	0	0	0	0	6.11354	1.11948
31.5	30.4425	1.93592	60.177	2.05948	0	0	0	0	0	0	9.38053	1.22659
32	31.5895	2.08523	59.7586	2.19968	0	0	0	0	0	0	8.65191	1.26104
32.5	30.6604	2.23922	58.9623	2.38889	0	0	0	0	0	0	10.3774	1.48105
33	31.5615	1.89422	59.4684	2.00098	0.166113	0.165975	0.166113	0.165975	0	0	8.63787	1.14495
33.5	33.0754	2.06919	57.6402	2.17317	0	0	0.773694	0.385348	0	0	8.51064	1.22722
34	34.8515	2.1204	53.0693	2.22077	0	0	0	0	0	0	12.0792	1.45017
34.5	76.0447	1.03547	15.5974	0.880253	0	0	0.353149	0.143918	0.176574	0.101855	7.82813	0.651676
35	96.0843	0.295249	2.1316	0.219854	0	0	0.162187	0.0612513	0	0	1.62187	0.192272
35.5	99.385	0.117999	0.159453	0.0602196	0	0	0	0	0	0	0.455581	0.101639
36	99.5522	0.0999129	0.0223914	0.0223889	0	0	0	0	0	0	0.425437	0.097394
36.5	99.6683	0.0855054	0	0	0	0	0.0221141	0.0221117	0	0	0.309598	0.0826152
37	99.5589	0.100982	0	0	0	0	0	0	0	0	0.441142	0.100982
37.5	99.7504	0.0751641	0	0	0	0	0	0	0	0	0.249603	0.0751641
38	99.7755	0.0709189	0.0224517	0.0224492	0	0	0	0	0	0	0.202066	0.0672871
38.5	99.7485	0.0757478	0	0	0	0	0	0	0	0	0.251544	0.0757478
39	99.6118	0.111853	0.032352	0.0323468	0	0	0	0	0	0	0.355872	0.107108
39.5	99.6232	0.168188	0	0	0.075358	0.0753296	0	0	0	0	0.301432	0.150489
40	98.9726	0.590113	0	0	0	0	0	0	0	0	1.0274	0.590113

## Sheet: Fig.3e
Distance (nm)	Si	Si atom% Sigma	O	O atom% Sigma	Ti	Ti atom% Sigma	Cl	Cl atom% Sigma	Cr	Cr atom% Sigma	N	N atom% Sigma
0	0.201613	0.20141	2.82258	0.743644	0.403226	0.284548	1.00806	0.448542	95.5645	0.924438	0	0
0.5	1.33495	0.399807	4.36893	0.712071	0	0	1.21359	0.381436	92.1117	0.939046	0.970874	0.341585
1	1.01103	0.303292	3.76838	0.577327	0	0	1.19485	0.329407	93.6581	0.73887	0.367647	0.183485
1.5	0.846024	0.266402	3.6379	0.54459	0	0	1.26904	0.325578	93.1472	0.734869	1.09983	0.303356
2	1.21488	0.30187	4.85953	0.592498	1.06302	0.282591	2.35383	0.417756	89.4457	0.846645	1.06302	0.282591
2.5	2.48042	0.397355	6.91906	0.648372	1.30548	0.290003	2.41514	0.392223	85.1828	0.907674	1.69713	0.329998
3	4.79813	0.516997	9.88882	0.722089	5.0907	0.531706	3.33528	0.43434	73.2007	1.07139	3.68637	0.455798
3.5	6.87343	0.732493	12.8248	0.968059	14.6689	1.02431	1.5088	0.352935	51.886	1.44657	12.2381	0.948832
4	8.04598	0.84183	13.6015	1.06095	28.0651	1.3906	0.670498	0.252573	23.659	1.31531	25.9579	1.35682
4.5	3.88437	0.580743	6.68473	0.750662	35.682	1.43985	0.180668	0.127636	14.7245	1.06502	38.8437	1.4649
5	2.3622	0.449205	4.0245	0.581317	36.3955	1.42313	0.0874891	0.0874508	7.34908	0.771824	49.7813	1.47891
5.5	2.00642	0.397238	4.0931	0.561296	38.6035	1.3792	0	0	4.25361	0.571717	51.0433	1.41617
6	0.760456	0.239561	1.59696	0.345691	41.597	1.35921	0	0	2.20532	0.404977	53.8403	1.37475
6.5	0.529501	0.199602	2.42057	0.422691	44.0998	1.36556	0.075643	0.0756144	1.13464	0.291297	51.7398	1.37433
7	0.601504	0.212023	2.10526	0.393647	43.4586	1.35924	0.075188	0.0751597	0.75188	0.23687	53.0075	1.36854
7.5	0.211416	0.121932	1.55039	0.327971	43.129	1.31474	0	0	0.352361	0.157303	54.7569	1.32131
8	0.0724113	0.0723851	1.08617	0.278921	43.8812	1.33535	0.0724113	0.0723851	0.144823	0.102331	54.7429	1.3394
8.5	0.0687285	0.0687049	1.16838	0.281715	43.2302	1.29874	0.137457	0.09713	0.137457	0.09713	55.2577	1.30354
9	0.138985	0.0982092	1.18138	0.284828	44.8228	1.31099	0	0	0.0694927	0.0694686	53.7874	1.31429
9.5	0	0	0.47749	0.180043	45.0887	1.29956	0.0682128	0.0681896	0.0682128	0.0681896	54.2974	1.30105
10	0.0698812	0.0698568	0.838574	0.241058	42.6275	1.30731	0	0	0.0698812	0.0698568	56.3941	1.3109
10.5	0.134953	0.0953616	1.07962	0.268445	45.6815	1.29396	0	0	0.202429	0.116754	52.9015	1.29662
11	0	0	0.694981	0.230854	45.7915	1.38449	0	0	0.15444	0.109121	53.3591	1.38629
11.5	0.0666667	0.0666444	1	0.256905	42.6667	1.27703	0	0	0.133333	0.094218	56.1333	1.28124
12	0.131666	0.0930403	1.11916	0.269912	48.0579	1.28193	0.0658328	0.0658111	0	0	50.6254	1.28279
12.5	0.0684463	0.0684228	1.16359	0.280565	43.8056	1.29803	0.0684463	0.0684228	0	0	54.8939	1.30183
13	0.193798	0.111781	1.22739	0.279849	43.9276	1.26141	0	0	0	0	54.6512	1.26531
13.5	0	0	0.808081	0.232328	43.2323	1.28556	0.20202	0.116519	0	0	55.7576	1.28887
14	0	0	1.00402	0.257931	42.5703	1.27922	0	0	0.133869	0.0945962	56.2918	1.2833
14.5	0	0	0.532623	0.187809	44.8069	1.28316	0	0	0.0665779	0.0665557	54.5939	1.28468
15	0.0681663	0.0681431	0.613497	0.203871	43.7628	1.29524	0.0681663	0.0681431	0	0	55.4874	1.29755
15.5	0	0	1.1811	0.27674	44.6194	1.27335	0.19685	0.11354	0	0	54.0026	1.27668
16	0.127959	0.0904228	1.34357	0.291215	43.762	1.25483	0	0	0	0	54.7665	1.25895
16.5	0	0	0.715215	0.214873	45.7087	1.27024	0.0650195	0.0649984	0	0	53.5111	1.2718
17	0.0814332	0.0814001	0.895765	0.268871	44.3811	1.41779	0.0814332	0.0814001	0	0	54.5603	1.42088
17.5	0	0	0.809353	0.26869	41.3669	1.47688	0	0	0.0899281	0.0898876	57.7338	1.48136
18	0.0841043	0.0840689	1.09336	0.30158	43.7342	1.43861	0	0	0	0	55.0883	1.44251
18.5	0.0816327	0.0815993	0.408163	0.182163	44.0816	1.41853	0.163265	0.115352	0	0	55.2653	1.42063
19	0.185014	0.130703	1.2951	0.343881	44.9584	1.513	0	0	0	0	53.5615	1.51688
19.5	0	0	1.33333	0.353965	45.4286	1.53657	0	0	0	0	53.2381	1.53979
20	0.0929368	0.0928936	0.836431	0.277642	45.1673	1.51714	0	0	0	0	53.9033	1.51962
20.5	0	0	1.26369	0.324215	44.3976	1.44212	0.252738	0.145734	0	0	54.0859	1.4464
21	0	0	1.40406	0.328608	43.8378	1.38581	0.0780031	0.0779727	0.0780031	0.0779727	54.6022	1.39052
21.5	0.155763	0.110055	1.24611	0.309579	44.1589	1.38581	0.0778816	0.0778513	0	0	54.3614	1.39005
22	0.170068	0.120154	1.02041	0.29306	43.8776	1.44706	0.170068	0.120154	0	0	54.7619	1.4514
22.5	0.167785	0.118543	1.51007	0.353229	45.5537	1.44247	0.0838926	0.0838574	0	0	52.6846	1.44612
23	0.169062	0.119444	1.0989	0.303101	42.8571	1.4388	0.0845309	0.0844951	0	0	55.7904	1.44393
23.5	0.2002	0.141421	1.7017	0.409197	46.4464	1.57793	0	0	0.1001	0.10005	51.5516	1.58117
24	0	0	0.71599	0.237808	41.8457	1.39139	0.0795545	0.0795228	0	0	57.3588	1.39491
24.5	0.0698324	0.069808	1.46648	0.317657	42.7374	1.30728	0.0698324	0.069808	0	0	55.6564	1.31281
25	0	0	0.664207	0.220666	45.6089	1.35307	0.295203	0.147383	0	0	53.4317	1.35511
25.5	0.0680735	0.0680503	1.56569	0.323903	40.8441	1.28249	0.136147	0.0962049	0	0	57.386	1.29023
26	0.0759301	0.0759013	1.13895	0.292397	43.2043	1.36499	0.15186	0.1073	0.0759301	0.0759013	55.3531	1.36985
26.5	0	0	0.618375	0.233	44.0813	1.47565	0	0	0	0	55.3004	1.47772
27	0.161551	0.114141	0.88853	0.266709	42.4071	1.40457	0.242326	0.139738	0	0	56.3005	1.40972
27.5	1.1811	0.256211	2.3622	0.360165	40.8324	1.16568	0.787402	0.209612	0	0	54.8369	1.18022
28	5.09761	0.512202	8.13449	0.636592	27.2777	1.03719	2.06074	0.330833	0	0	57.4295	1.15144
28.5	15.2062	1.05248	21.3918	1.20193	10.2234	0.887978	0.687285	0.242156	0	0	52.4914	1.46371
29	24.8511	1.26071	43.0638	1.44455	0.765957	0.254339	0.0851064	0.0850702	0	0	31.234	1.35202
29.5	29.6713	1.34356	58.9965	1.44659	0.346021	0.172711	0	0	0	0	10.9862	0.919756
30	31.2195	1.44738	61.7561	1.51796	0.097561	0.0975134	0	0	0	0	6.92683	0.793081
30.5	30.2761	1.44285	60.2564	1.5368	0.0986193	0.0985707	0	0	0.0986193	0.0985707	9.27022	0.910754
31	31.4103	1.4046	61.1722	1.47481	0.0915751	0.0915332	0.0915751	0.0915332	0	0	7.23443	0.783943
31.5	31.1005	1.43197	61.244	1.5071	0.0956938	0.095648	0	0	0	0	7.55981	0.817763
32	32.287	1.56555	53.6996	1.66953	0.336323	0.193849	0	0	0	0	13.6771	1.15048
32.5	49.0015	1.38541	37.2504	1.33988	0.0768049	0.0767754	0.15361	0.108535	0.0768049	0.0767754	13.4409	0.945289
33	78.039	0.758612	13.1968	0.620211	0.0335796	0.0335739	0.470114	0.125348	0	0	8.26058	0.504453
33.5	94.7816	0.312679	2.70805	0.22821	0.0197668	0.0197648	0.197668	0.0624461	0	0	2.29294	0.21044
34	98.8056	0.139921	0.547445	0.0950368	0.0165893	0.0165879	0.066357	0.0331675	0	0	0.564035	0.0964579
34.5	99.6091	0.0796448	0.0814465	0.0364091	0	0	0	0	0.0162893	0.016288	0.293207	0.0690082
35	99.6622	0.0735858	0.0321699	0.0227439	0.0160849	0.0160836	0.0321699	0.0227439	0	0	0.257359	0.0642569
35.5	99.6717	0.0715186	0.0625293	0.0312549	0.0156323	0.0156311	0.0156323	0.0156311	0	0	0.234485	0.0604727
36	99.6619	0.0736568	0.0322009	0.0227658	0	0	0	0	0	0	0.305909	0.0700729
36.5	99.6303	0.0753338	0.0462178	0.0266777	0	0	0.0308119	0.0217839	0	0	0.292713	0.0670546
37	99.6743	0.0727055	0	0	0.016284	0.0162827	0	0	0	0	0.309396	0.0708704
37.5	99.7963	0.0564292	0.0156666	0.0156654	0	0	0	0	0	0	0.187999	0.0542197
38	99.5009	0.0894196	0.0483014	0.0278801	0.0161005	0.0160992	0	0	0	0	0.434713	0.0834784
38.5	99.6369	0.0772717	0	0	0	0	0.0330087	0.0233369	0	0	0.330087	0.0736879
39	99.7186	0.0811263	0.0234522	0.0234494	0	0	0	0	0	0	0.257974	0.0776816
39.5	99.818	0.0812967	0	0	0	0	0	0	0	0	0.181951	0.0812967
40	99.3964	0.200599	0	0	0	0	0	0	0	0	0.603622	0.200599
40.5	99.1304	0.387187	0	0	0	0	0	0	0	0	0.869565	0.387187
41	100	0	0	0	0	0	0	0	0	0	0	0

## Sheet: Fig.3f
Distance (nm)	Si	Si atom% Sigma	O	O atom% Sigma	Ti	Ti atom% Sigma	Cl	Cl atom% Sigma	Cr	Cr atom% Sigma	N	N atom% Sigma
0	0	0	3.7037	3.63447	0	0	0	0	96.2963	3.63447	0	0
0.5	0.680272	0.479386	2.04082	0.824614	0	0	1.36054	0.675629	94.898	1.2833	1.02041	0.586119
1	0.782473	0.348561	2.19092	0.579099	0.156495	0.156372	1.25196	0.439854	95.3052	0.836793	0.312989	0.22097
1.5	0.713436	0.290218	2.25922	0.512411	0.713436	0.290218	1.30797	0.391779	93.698	0.837929	1.30797	0.391779
2	1.16505	0.334356	2.62136	0.497825	1.26214	0.347837	1.06796	0.320278	91.5534	0.866482	2.3301	0.470055
2.5	1.26156	0.323673	3.44828	0.529164	2.18671	0.424135	1.09336	0.30158	89.8234	0.87681	2.18671	0.424135
3	2.60347	0.411426	6.40854	0.632764	3.33778	0.464089	0.934579	0.248607	83.6449	0.955632	3.07076	0.445753
3.5	4.90137	0.527835	10.4603	0.748223	6.03706	0.582295	0.358637	0.14615	73.162	1.08335	5.08069	0.536897
4	6.35569	0.589101	12.4198	0.796395	8.57143	0.675983	0.233236	0.116482	60.1166	1.18239	12.3032	0.793175
4.5	7.37294	0.699183	13.2427	0.906865	17.0365	1.00586	0.143164	0.10116	35.5762	1.28087	26.6285	1.1826
5	6.27063	0.696373	11.3036	0.909517	25.5776	1.25323	0.0825083	0.0824742	19.3069	1.13377	37.4587	1.3903
5.5	4.59067	0.578889	8.41622	0.767945	28.3091	1.24611	0.0765111	0.0764818	12.3183	0.909059	46.2892	1.37922
6	2.4006	0.419246	4.87622	0.58989	36.6842	1.32002	0.0750188	0.0749906	7.2018	0.708068	48.7622	1.36906
6.5	1.97785	0.391638	3.63924	0.526723	37.5	1.3617	0.0791139	0.0790826	4.03481	0.553471	52.769	1.4042
7	0.943396	0.260414	2.53991	0.423836	40.9289	1.32458	0.0725689	0.0725426	1.81422	0.359538	53.701	1.34324
7.5	0.15186	0.1073	0.835232	0.250778	42.8246	1.36351	0	0	1.44267	0.328576	54.7456	1.37155
8	0.282087	0.140845	0.987306	0.262563	42.8773	1.31426	0.141044	0.0996626	0.916784	0.253102	54.7955	1.32168
8.5	0.068306	0.0682827	0.956284	0.254353	41.4617	1.28758	0	0	1.02459	0.263189	56.4891	1.29572
9	0.410678	0.167314	1.16359	0.280565	44.3532	1.29974	0	0	0.273785	0.136705	53.7988	1.30433
9.5	0.317259	0.141657	1.01523	0.252515	44.1624	1.25087	0.126904	0.0896774	0.253807	0.126742	54.1244	1.25519
10	0.31506	0.140677	1.63831	0.318656	43.6043	1.2448	0.126024	0.0890562	0.126024	0.0890562	54.1903	1.25069
10.5	0.0614251	0.0614062	1.04423	0.251936	44.4103	1.23144	0	0	0.12285	0.0868148	54.3612	1.23448
11	0	0	0.540541	0.190593	46.0811	1.29569	0.135135	0.0954904	0.202703	0.116912	53.0405	1.29728
11.5	0	0	1.05394	0.254267	45.1333	1.23904	0.0619963	0.0619771	0.123993	0.0876216	53.6268	1.24167
12	0.195695	0.112874	0.652316	0.205606	45.1402	1.27098	0	0	0	0	54.0117	1.27291
12.5	0.0635324	0.0635122	0.508259	0.17924	44.3456	1.2522	0	0	0.0635324	0.0635122	55.0191	1.25392
13	0.203804	0.117547	1.3587	0.301743	43.5462	1.29231	0	0	0	0	54.8913	1.29696
13.5	0.0654022	0.0653808	0.981033	0.252056	47.0242	1.27643	0	0	0	0	51.9294	1.27774
14	0.0632111	0.0631911	0.884956	0.235466	44.7535	1.25015	0	0	0.0632111	0.0631911	54.2351	1.25257
14.5	0	0	0.369914	0.150737	46.2392	1.23798	0	0	0	0	53.3909	1.23864
15	0.193424	0.111565	1.16054	0.27195	45.4545	1.26433	0.128949	0.091122	0	0	53.0625	1.26721
15.5	0.0692042	0.0691802	0.484429	0.182653	45.0519	1.30888	0.0692042	0.0691802	0	0	54.3253	1.3104
16	0.0613497	0.0613309	0.858896	0.228562	43.3742	1.22752	0	0	0	0	55.7055	1.23035
16.5	0.0672495	0.0672269	0.739744	0.222215	44.9899	1.2901	0.0672495	0.0672269	0	0	54.1358	1.29218
17	0	0	0.846945	0.225395	46.9449	1.2275	0.120992	0.0855026	0	0	52.0871	1.22873
17.5	0.0712758	0.0712504	0.784034	0.235467	45.6878	1.3299	0.0712758	0.0712504	0	0	53.3856	1.33181
18	0	0	0.9299	0.256706	46.9242	1.33473	0	0	0.0715308	0.0715052	52.0744	1.33611
18.5	0.0739098	0.0738825	0.443459	0.18064	45.5285	1.35387	0.0739098	0.0738825	0	0	53.8803	1.35522
19	0	0	0.412541	0.184113	45.7921	1.43112	0.165017	0.116588	0	0	53.6304	1.43242
19.5	0.0773994	0.0773694	0.464396	0.189148	45.8978	1.38635	0	0	0	0	53.5604	1.38751
20	0.145033	0.102479	0.652647	0.216838	45.1777	1.34017	0	0	0	0	54.0247	1.34207
20.5	0.0805153	0.0804829	0.483092	0.196744	45.8132	1.41378	0.0805153	0.0804829	0	0	53.5427	1.4152
21	0	0	0.563154	0.212252	44.5696	1.4098	0.0804505	0.0804182	0	0	54.7868	1.41168
21.5	0	0	0.6639	0.233944	42.8216	1.42546	0	0	0	0	56.5145	1.4281
22	0	0	0.903614	0.25967	46.1596	1.368	0.0753012	0.0752728	0	0	52.8614	1.3698
22.5	0	0	0.74239	0.233891	43.2814	1.34999	0	0	0	0	55.9762	1.35258
23	0	0	0.728155	0.241833	45.4693	1.41635	0.0809061	0.0808734	0	0	53.7217	1.41826
23.5	0.0777605	0.0777303	0.855365	0.256797	44.8678	1.38691	0.233281	0.134528	0.0777605	0.0777303	53.888	1.39006
24	0.0819001	0.0818665	0.573301	0.216065	43.6527	1.41933	0.1638	0.115729	0	0	55.5283	1.42214
24.5	0	0	1.19816	0.330312	43.1336	1.50356	0.368664	0.183992	0	0	55.2995	1.50939
25	0.261097	0.150547	1.21845	0.323655	47.0844	1.47255	0	0	0	0	51.436	1.47445
25.5	0.0981354	0.0980873	0.981354	0.308805	42.9833	1.55083	0.294406	0.169725	0.0981354	0.0980873	55.5447	1.55667
26	0.0931966	0.0931532	1.58434	0.381203	42.7773	1.5104	0	0	0	0	55.5452	1.51699
26.5	0	0	1.34529	0.345008	43.5874	1.48502	0.358744	0.17905	0	0	54.7085	1.49073
27	0.0963391	0.0962927	1.25241	0.345174	42.3892	1.53384	0.289017	0.166623	0	0	55.973	1.54081
27.5	0.616197	0.232182	2.72887	0.483386	42.4296	1.46637	1.32042	0.338673	0	0	52.9049	1.48097
28	1.95059	0.352636	4.03121	0.501539	34.7204	1.21396	2.40572	0.390712	0.0650195	0.0649984	56.827	1.26301
28.5	11.1668	0.842662	11.2384	0.845018	16.1775	0.985231	1.14531	0.284683	0	0	60.272	1.30921
29	24.4722	1.33185	25.048	1.34228	2.59117	0.492168	0.191939	0.135591	0.0959693	0.0959232	47.6008	1.54716
29.5	28.8235	1.73695	47.7941	1.91555	0.294118	0.207667	0.147059	0.146951	0	0	22.9412	1.61237
30	29.9699	1.77787	56.7771	1.92247	0	0	0.150602	0.150489	0.150602	0.150489	12.9518	1.30305
30.5	31.0937	1.82968	60	1.93649	0.15625	0.156128	0	0	0	0	8.75	1.11694
31	30.2288	1.8564	59.1503	1.987	0	0	0	0	0	0	10.6209	1.24544
31.5	30.5864	1.83431	60.2219	1.94843	0	0	0	0	0	0	9.19176	1.15013
32	30.8527	1.81867	57.0543	1.94906	0.155039	0.154919	0	0	0	0	11.938	1.27667
32.5	35.0355	1.79679	51.6312	1.88211	0	0	0	0	0	0	13.3333	1.28027
33	69.4497	1.15845	19.4181	0.994847	0	0	0.253004	0.126342	0	0	10.8792	0.783108
33.5	93.5477	0.356173	3.50988	0.266793	0	0	0.147121	0.0555655	0	0	2.79529	0.238971
34	98.783	0.131979	0.637496	0.0957994	0	0	0.0144886	0.0144875	0	0	0.565054	0.090225
34.5	99.5361	0.0859488	0.0639898	0.0319846	0.0159974	0.0159962	0	0	0	0	0.383939	0.0782205
35	99.6766	0.0722008	0.0323415	0.0228652	0	0	0	0	0	0	0.291074	0.0685068
35.5	99.8509	0.0496729	0	0	0	0	0	0	0	0	0.14913	0.0496729
36	99.7209	0.0675972	0	0	0	0	0.0164177	0.0164163	0	0	0.262683	0.0655844
36.5	99.71	0.0682533	0.0161108	0.0161095	0	0	0	0	0	0	0.273884	0.0663357
37	99.7327	0.0667332	0.0167056	0.0167043	0.0167056	0.0167043	0	0	0	0	0.233879	0.0624337
37.5	99.6207	0.0807157	0.0517241	0.0298552	0	0	0.0344828	0.0243788	0	0	0.293103	0.0709838
38	99.5952	0.100984	0	0	0	0	0	0	0.0252972	0.025294	0.379459	0.0977897
38.5	99.6546	0.11492	0.076746	0.0542468	0	0	0	0	0	0	0.268611	0.101389
39	99.3754	0.207538	0	0	0	0	0	0	0	0	0.624566	0.207538
39.5	99.8706	0.129282	0	0	0	0	0	0	0	0	0.129366	0.129282
40	99.2424	0.533654	0	0	0	0	0	0	0	0	0.757576	0.533654
40.5	100	0	0	0	0	0	0	0	0	0	0	0
