# Supplementary material for: Direct observation of 3D nitrogen distribution in silicon-based dielectrics using atom probe tomography
Source: Nat Commun. 2025 Jul 1;16:5612. doi: 10.1038/s41467-025-60732-2 (PMC12214997; doi:10.1038/s41467-025-60732-2)
Supplement: Supplementary file 3 — Source data [file 41467_2025_60732_MOESM3_ESM.zip › Source data/Source data for Fig.4.xls]

## Sheet: Fig.4c
Distance (nm)	Si	Si atom% Sigma	O	O atom% Sigma	N	N atom% Sigma
0	98.7391	0.347502	0.678952	0.255747	0.581959	0.236892
0.3	98.7631	0.340931	0.570885	0.232397	0.570885	0.232397
0.6	98.6339	0.350313	0.819672	0.272102	0.364299	0.181817
0.9	97.8624	0.373819	1.40281	0.303963	0.668003	0.210534
1.2	94.4544	0.558881	2.62373	0.390319	2.80262	0.403035
1.5	78.2369	2.16577	15.1515	1.8819	6.33609	1.27863
1.8	44.7368	3.29293	33.7719	3.13207	21.0526	2.69994
2.1	44.5545	2.85534	34.6535	2.73378	20.7921	2.33137
2.4	43.0137	2.59145	35.8904	2.51075	21.0959	2.13551
2.7	44.0299	2.14422	35.2612	2.06371	20.5224	1.74443
3	43.9252	2.14567	36.4486	2.08078	19.6262	1.71711
3.3	40.2397	2.02921	38.8699	2.0171	20.8904	1.68222
3.6	36.2319	1.92886	51.5298	2.00549	12.2383	1.31513
3.9	29.6029	1.9395	66.6065	2.00371	3.79061	0.811351
4.2	33.0612	2.1252	66.9388	2.1252	0	0
4.5	33.5079	1.97188	65.445	1.98663	0.8726	0.388532
4.8	31.8681	1.84622	66.405	1.87141	1.72684	0.516148
5.1	31.8681	1.99415	66.6667	2.01743	1.4652	0.514218
5.4	32.6336	2.04828	65.8397	2.07176	1.52672	0.53564
5.7	37.5899	2.05412	60.0719	2.077	2.15827	0.61628
6	54.0024	1.72271	45.2808	1.72054	0.597372	0.266354
6.3	77.3704	1.48778	21.871	1.46978	0.758534	0.308493
6.6	95.6061	0.797807	4.24242	0.784552	0.151515	0.1514
6.9	99.3261	0.30034	0.404313	0.232958	0.269542	0.190338
7.2	99.56	0.219537	0	0	0.440044	0.219537
7.5	99.8962	0.103788	0.103842	0.103788	0	0
7.8	99.8941	0.105876	0.105932	0.105876	0	0
8.1	100	0	0	0	0	0

## Sheet: Fig.4d
Distance (nm)	Si	Si atom% Sigma	O	O atom% Sigma	N	N atom% Sigma
0	98.3693	0.290488	0.683851	0.189016	0.894266	0.215919
0.3	98.1956	0.290054	0.712251	0.183246	0.854701	0.200592
0.6	97.2211	0.329859	1.00685	0.200353	1.65123	0.255741
0.9	95.3125	0.407691	1.74851	0.252807	2.71577	0.313511
1.2	93.5983	0.459085	2.49736	0.292658	3.7988	0.35853
1.5	81.3472	1.14469	8.54922	0.82168	9.7582	0.872036
1.8	53.9179	2.15303	22.2015	1.79512	23.694	1.83661
2.1	46.1638	1.87785	25.1638	1.58552	28.3898	1.69454
2.4	44.4273	1.67004	26.3781	1.41551	28.9709	1.51716
2.7	45.1497	1.45782	26.1939	1.21177	28.4864	1.31616
3	44.298	1.27537	28.5432	1.15953	27.0929	1.14109
3.3	40.301	1.41833	38.7124	1.40846	20.9866	1.17749
3.6	33.5124	1.54703	53.0612	1.63561	13.2116	1.10977
3.9	31.0308	1.5081	64.3996	1.5609	4.46334	0.673163
4.2	32.4848	1.63047	65.8182	1.65137	1.69697	0.44967
4.5	31.625	1.64406	66.75	1.66562	1.25	0.392806
4.8	34.3646	1.5787	64.1989	1.59363	1.43646	0.395532
5.1	34.2495	1.54288	64.5877	1.55491	1.16279	0.34855
5.4	34.4211	1.54146	64.1053	1.55633	1.47368	0.390946
5.7	43.8391	1.43657	54.4007	1.44199	1.67645	0.371709
6	63.1366	1.37168	35.6508	1.36182	1.21261	0.311191
6.3	77.7065	1.17865	20.2887	1.13882	2.00481	0.396923
6.6	90.2589	0.773904	9.26431	0.756715	0.476839	0.179798
6.9	97.8448	0.337071	2.04741	0.328717	0.107759	0.0761558
7.2	99.691	0.125937	0.30896	0.125937	0	0
7.5	99.8567	0.0826951	0.0477783	0.0477669	0.0955566	0.0675364
7.8	99.9522	0.0477897	0.0478011	0.0477897	0	0
8.1	100	0	0	0	0	0

## Sheet: Fig.4e
Distance (nm)	N (t\-(PN))	N atom% Sigma	Distance (nm)	N (1.5t\-(PN))	N atom% Sigma	Distance (nm)	O (t\-(PN))	Oatom% Sigma	Distance (nm)	O (1.5t\-(PN))	oatom% Sigma
0	0.570885	0.232397	0	0.854701	0.200592	0	0.570885	0.232397	0	0.712251	0.183246
0.3	0.364299	0.181817	0.3	1.65123	0.255741	0.3	0.819672	0.272102	0.3	1.00685	0.200353
0.6	0.668003	0.210534	0.6	2.71577	0.313511	0.6	1.40281	0.303963	0.6	1.74851	0.252807
0.9	2.80262	0.403035	0.9	3.7988	0.35853	0.9	2.62373	0.390319	0.9	2.49736	0.292658
1.2	6.33609	1.27863	1.2	9.7582	0.872036	1.2	15.1515	1.8819	1.2	8.54922	0.82168
1.5	21.0526	2.69994	1.5	23.694	1.83661	1.5	33.7719	3.13207	1.5	22.2015	1.79512
1.8	20.7921	2.33137	1.8	28.3898	1.69454	1.8	34.6535	2.73378	1.8	25.1638	1.58552
2.1	21.0959	2.13551	2.1	28.9709	1.51716	2.1	35.8904	2.51075	2.1	26.3781	1.41551
2.4	20.5224	1.74443	2.4	28.4864	1.31616	2.4	35.2612	2.06371	2.4	26.1939	1.21177
2.7	19.6262	1.71711	2.7	27.0929	1.14109	2.7	36.4486	2.08078	2.7	28.5432	1.15953
3	20.8904	1.68222	3	20.9866	1.17749	3	38.8699	2.0171	3	38.7124	1.40846
3.3	12.2383	1.31513	3.3	13.2116	1.10977	3.3	51.5298	2.00549	3.3	53.0612	1.63561
3.6	3.79061	0.811351	3.6	4.46334	0.673163	3.6	66.6065	2.00371	3.6	64.3996	1.5609
3.9	0	0	3.9	1.69697	0.44967	3.9	66.9388	2.1252	3.9	65.8182	1.65137
4.2	0.8726	0.388532	4.2	1.25	0.392806	4.2	65.445	1.98663	4.2	66.75	1.66562
4.5	1.72684	0.516148	4.5	1.43646	0.395532	4.5	66.405	1.87141	4.5	64.1989	1.59363
4.8	1.4652	0.514218	4.8	1.16279	0.34855	4.8	66.6667	2.01743	4.8	64.5877	1.55491
5.1	1.52672	0.53564	5.1	1.47368	0.390946	5.1	65.8397	2.07176	5.1	64.1053	1.55633
5.4	2.15827	0.61628	5.4	1.67645	0.371709	5.4	60.0719	2.077	5.4	54.4007	1.44199
5.7	0.597372	0.266354	5.7	1.21261	0.311191	5.7	45.2808	1.72054	5.7	35.6508	1.36182
6	0.758534	0.308493	6	2.00481	0.396923	6	21.871	1.46978	6	20.2887	1.13882
6.3	0.151515	0.1514	6.3	0.476839	0.179798	6.3	4.24242	0.784552	6.3	9.26431	0.756715
6.6	0.269542	0.190338	6.6	0.107759	0.0761558	6.6	0.404313	0.232958	6.6	2.04741	0.328717
6.9	0.440044	0.219537	6.9	0	0	6.9	0	0	6.9	0.30896	0.125937
7.2	0	0	7.2	0.0955566	0.0675364	7.2	0.103842	0.103788	7.2	0.0477783	0.0477669
7.5	0	0	7.5	0	0	7.5	0.105932	0.105876	7.5	0.0478011	0.0477897
7.8	0	0	7.8	0	0	7.8	0	0	7.8	0	0
