# Supplementary material for: Direct observation of 3D nitrogen distribution in silicon-based dielectrics using atom probe tomography
Source: Nat Commun. 2025 Jul 1;16:5612. doi: 10.1038/s41467-025-60732-2 (PMC12214997; doi:10.1038/s41467-025-60732-2)
Supplement: Supplementary file 3 — Source data [file 41467_2025_60732_MOESM3_ESM.zip › Source data/Source data for Fig.5.xls]

## Sheet: Fig.5a
Distance (nm)	Cl (without PN)	Cl atom% Sigma	Distance (nm)	Cl (t\-(PN))	Cl atom% Sigma	Distance (nm)	Cl (1.5t\-(PN))	Cl atom% Sigma
0	0	0	0	0.295203	0.147383	0	0	0
0.5	0	0	0.5	0.136147	0.0962049	0.5	0.294406	0.169725
1	0	0	1	0.15186	0.1073	1	0	0
1.5	0.281294	0.198625	1.5	0	0	1.5	0.358744	0.17905
2	0.361446	0.208303	2	0.242326	0.139738	2	0.289017	0.166623
2.5	1.11336	0.333817	2.5	0.787402	0.209612	2.5	1.32042	0.338673
3	1.53846	0.482747	3	2.06074	0.330833	3	2.40572	0.390712
3.5	0.537634	0.379142	3.5	0.687285	0.242156	3.5	1.14531	0.284683
4	0	0	4	0.0851064	0.0850702	4	0.191939	0.135591
4.5	0	0	4.5	0	0	4.5	0.147059	0.146951
5	0	0	5	0	0	5	0.150602	0.150489
5.5	0	0	5.5	0	0	5.5	0	0
6	0.166113	0.165975	6	0.0915751	0.0915332	6	0	0
6.5	0.773694	0.385348	6.5	0	0	6.5	0	0
7	0	0	7	0	0	7	0	0
7.5	0.353149	0.143918	7.5	0.15361	0.108535	7.5	0	0
8	0.162187	0.0612513	8	0.470114	0.125348	8	0.253004	0.126342
8.5	0	0	8.5	0.197668	0.0624461	8.5	0.147121	0.0555655
9	0	0	9	0.066357	0.0331675	9	0.0144886	0.0144875
9.5	0.0221141	0.0221117	9.5	0	0	9.5	0	0
10	0	0	10	0.0321699	0.0227439	10	0	0
