# Supplementary material for: Direct observation of 3D nitrogen distribution in silicon-based dielectrics using atom probe tomography
Source: Nat Commun. 2025 Jul 1;16:5612. doi: 10.1038/s41467-025-60732-2 (PMC12214997; doi:10.1038/s41467-025-60732-2)
Supplement: Supplementary file 3 — Source data [file 41467_2025_60732_MOESM3_ESM.zip › Source data/Source data for Fig.6.xls]

## Sheet: Fig.6c
Distance (nm)	Si	Si atom% Sigma	O	O atom% Sigma	N	N atom% Sigma	B	B atom% Sigma
0	98.5694	0.259318	0.429185	0.142754	0.524559	0.157745	0.476872	0.15044
0.3	99.1892	0.190334	0.045045	0.0450349	0.405405	0.134861	0.36036	0.127177
0.6	98.9954	0.213096	0.319635	0.120617	0.593607	0.164148	0.0913242	0.0645465
0.9	99.2958	0.181189	0.187793	0.0938085	0.28169	0.114837	0.140845	0.0812597
1.2	97.4598	0.304102	0.70975	0.162249	1.00859	0.193122	0.747105	0.166433
1.5	85.7143	0.928283	7.67065	0.705975	4.85574	0.570193	1.75932	0.348756
1.8	42.1182	2.45043	30.2956	2.28064	25.3695	2.15949	1.97044	0.689759
2.1	42.5651	2.13169	30.1115	1.97778	26.7658	1.90878	0.371747	0.262376
2.4	37.9518	2.17453	33.9357	2.12177	27.3092	1.99655	0.803213	0.39999
2.7	35.8209	2.3914	48.2587	2.49226	15.4229	1.80134	0.248756	0.248447
3	32.8185	2.91766	60.2317	3.0411	6.94981	1.58014	0	0
3.3	39.1304	2.62753	58.2609	2.65492	2.31884	0.810273	0	0
3.6	87.4874	1.05102	11.4026	1.00966	0.706357	0.266033	0	0
3.9	98.8325	0.242018	0.659898	0.182418	0.253807	0.113362	0.0507614	0.0507485
4.2	99.5845	0.131105	0.207727	0.092802	0.207727	0.092802	0	0
4.5	99.9607	0.0393314	0.0393391	0.0393314	0	0	0	0
4.8	99.435	0.145462	0.225989	0.0921552	0.338983	0.112803	0	0
5.1	99.5404	0.132368	0.153198	0.0765403	0.306396	0.108161	0	0
5.4	99.7504	0.0942049	0.142602	0.0712504	0.106952	0.0617157	0	0
5.7	99.5953	0.121777	0.147167	0.0735294	0.257542	0.0972164	0	0
6	99.7804	0.0980945	0.0878349	0.0620814	0.131752	0.0760171	0	0
6.3	99.8033	0.138921	0	0	0.196657	0.138921	0	0
6.6	98.9418	0.744292	0.529101	0.527699	0.529101	0.527699	0	0

## Sheet: Fig.6d
Distance (nm)	Si	Si atom% Sigma	O	O atom% Sigma	N	N atom% Sigma	B	B atom% Sigma
0	98.9274	0.25873	0.25237	0.12602	0.50473	0.178	0.31546	0.14085
0.3	98.9832	0.24534	0.17943	0.1035	0.29904	0.13354	0.47847	0.16876
0.6	98.6684	0.28865	0.31706	0.14157	0.69753	0.20958	0.25365	0.12666
0.9	98.9309	0.27457	0	0	0.71276	0.22459	0.2851	0.14235
1.2	95.2629	0.46235	1.37376	0.25334	2.46329	0.33736	0.80531	0.19453
1.5	76.0495	2.27884	11.0564	1.74454	10.1188	1.67965	2.72772	0.73426
1.8	46.2733	2.77864	21.4286	2.28666	30.4348	2.56421	1.24224	0.61725
2.1	41.6552	2.62229	21.8391	2.21474	34.4943	2.58065	1.72414	0.69778
2.4	43.1871	2.38044	31.7921	2.19786	24.5589	2.12242	0.46189	0.32585
2.7	32.1705	2.90823	52.7132	3.10828	14.7287	2.20635	0	0
3	32.4655	3.04879	63.7931	3.15528	3.74138	1.39528	0	0
3.3	40.527	2.84172	57.7568	2.87953	1.37838	1.05014	0	0
3.6	85.1227	1.39367	13.8834	1.31203	0.99387	0.54746	0	0
3.9	99.014	0.28324	0.82169	0.25877	0.08217	0.08214	0	0
4.2	99.5195	0.16947	0.3003	0.1341	0.18018	0.10393	0	0
4.5	99.4278	0.19017	0.31786	0.14193	0.25429	0.12698	0	0
4.8	99.8682	0.09316	0.06592	0.0659	0.06592	0.0659	0	0
5.1	99.7205	0.13957	0.06988	0.06986	0.20964	0.12091	0	0
5.4	99.5726	0.21322	0.21368	0.15093	0.21368	0.15093	0	0
5.7	100	0	0	0	0	0	0	0

## Sheet: Fig.6e
Distance (nm)	N (t\-(PN) & t\-(PNA))	N atom% Sigma	Distance (nm)	N (1.5t\-(PN) & 0.15t\-(PNA))	N atom% Sigma	Distance (nm)	O (t\-(PN) & t\-(PNA))	Oatom% Sigma	Distance (nm)	O (1.5t\-(PN) & 0.15t\-(PNA))	oatom% Sigma
0	0.524559	0.157745	0	0.50473	0.178	0	0.429185	0.142754	0	0.25237	0.12602
0.3	0.405405	0.134861	0.3	0.29904	0.13354	0.3	0.045045	0.0450349	0.3	0.17943	0.1035
0.6	0.593607	0.164148	0.6	0.69753	0.20958	0.6	0.319635	0.120617	0.6	0.31706	0.14157
0.9	0.28169	0.114837	0.9	0.71276	0.22459	0.9	0.187793	0.0938085	0.9	0	0
1.2	1.00859	0.193122	1.2	2.46329	0.33736	1.2	0.70975	0.162249	1.2	1.37376	0.25334
1.5	4.85574	0.570193	1.5	10.1188	1.67965	1.5	7.67065	0.705975	1.5	11.0564	1.74454
1.8	25.3695	2.15949	1.8	30.4348	2.56421	1.8	30.2956	2.28064	1.8	21.4286	2.28666
2.1	26.7658	1.90878	2.1	34.4943	2.58065	2.1	30.1115	1.97778	2.1	21.8391	2.21474
2.4	27.3092	1.99655	2.4	24.5589	2.12242	2.4	33.9357	2.12177	2.4	31.7921	2.19786
2.7	15.4229	1.80134	2.7	14.7287	2.20635	2.7	48.2587	2.49226	2.7	52.7132	3.10828
3	6.94981	1.58014	3	3.74138	1.39528	3	60.2317	3.0411	3	63.7931	3.15528
3.3	2.31884	0.810273	3.3	1.37838	1.05014	3.3	58.2609	2.65492	3.3	57.7568	2.87953
3.6	0.706357	0.266033	3.6	0.99387	0.54746	3.6	11.4026	1.00966	3.6	13.8834	1.31203
3.9	0.253807	0.113362	3.9	0.08217	0.08214	3.9	0.659898	0.182418	3.9	0.82169	0.25877
4.2	0.207727	0.092802	4.2	0.18018	0.10393	4.2	0.207727	0.092802	4.2	0.3003	0.1341
4.5	0	0	4.5	0.25429	0.12698	4.5	0.0393391	0.0393314	4.5	0.31786	0.14193
4.8	0.338983	0.112803	4.8	0.06592	0.0659	4.8	0.225989	0.0921552	4.8	0.06592	0.0659
5.1	0.306396	0.108161	5.1	0.20964	0.12091	5.1	0.153198	0.0765403	5.1	0.06988	0.06986
5.4	0.106952	0.0617157	5.4	0.21368	0.15093	5.4	0.142602	0.0712504	5.4	0.21368	0.15093
5.7	0.257542	0.0972164	5.7	0	0	5.7	0.147167	0.0735294	5.7	0	0
6	0.131752	0.0760171	6			6	0.0878349	0.0620814	6
6.3	0.196657	0.138921	6.3			6.3	0	0	6.3
6.6	0.529101	0.527699	6.6			6.6	0.529101	0.527699	6.6
