# Supplementary material for: Direct observation of 3D nitrogen distribution in silicon-based dielectrics using atom probe tomography
Source: Nat Commun. 2025 Jul 1;16:5612. doi: 10.1038/s41467-025-60732-2 (PMC12214997; doi:10.1038/s41467-025-60732-2)
Supplement: Supplementary file 3 — Source data [file 41467_2025_60732_MOESM3_ESM.zip › Source data/Source data for Fig.7.xls]

## Sheet: Fig.7d,e
Distance (nm)	Si	Si atom% Sigma	O	O atom% Sigma	Ti	Ti atom% Sigma	N	N atom% Sigma	Cl	Cl atom% Sigma	C	C atom% Sigma
0	96.489	0.349565	2.9657	0.337628	0	0	0.492524	0.0928488	0.0175901	0.0175886	0.0351803	0.0248719
0.5	96.1406	0.37787	2.62157	0.352851	0	0	1.23784	0.147032	0	0	0	0
1	95.7687	0.385683	3.36144	0.368816	0	0	0.852121	0.122468	0	0	0.0177525	0.017751
1.5	94.6061	0.394789	4.64311	0.38025	0	0	0.732467	0.115388	0.0183117	0.01831	0	0
2	90.3215	0.420512	8.84427	0.405633	0	0	0.815721	0.122472	0.0185391	0.0185374	0	0
2.5	86.9318	0.463853	12.4053	0.453655	0	0	0.643939	0.110079	0.0189394	0.0189376	0	0
3	83.2308	0.526291	16.1738	0.51871	0	0	0.555666	0.104719	0	0	0.0396904	0.0280598
3.5	72.8899	0.644921	26.3944	0.639468	0	0	0.673542	0.118665	0	0	0.0420964	0.0297604
4	57.6625	0.735816	41.9383	0.73487	0	0	0.354846	0.0885539	0.0221779	0.0221754	0.0221779	0.0221754
4.5	44.1679	0.764614	55.0735	0.765895	0.0237079	0.0237051	0.711238	0.129391	0	0	0.0237079	0.0237051
5	38.899	0.787452	59.927	0.791531	0.104357	0.0521512	1.04357	0.16414	0	0	0.0260892	0.0260858
5.5	37.2301	0.784414	60.8741	0.791901	0.447604	0.108317	1.39547	0.190341	0.0526593	0.0372259	0	0
6	36.2119	0.815299	60.3172	0.828577	0.910384	0.1602	2.41821	0.259101	0.142248	0.0635698	0	0
6.5	36.0568	0.839489	56.0508	0.861672	2.48132	0.268959	5.11211	0.380809	0.298954	0.094396	0	0
7	34.6704	0.861052	48.0113	0.897145	6.20355	0.433594	10.5331	0.551797	0.581583	0.136681	0	0
7.5	26.8366	0.785185	31.529	0.840337	17.9537	0.688439	22.8764	0.753438	0.772201	0.157015	0.032175	0.0321699
8	17.7258	0.66589	15.1414	0.625027	28.945	0.790773	37.215	0.842859	0.97294	0.171154	0	0
8.5	9.82779	0.512954	6.50238	0.424864	36.5796	0.829942	46.4667	0.859403	0.623515	0.135637	0	0
9	5.30625	0.390327	4.6695	0.367389	39.3269	0.850585	50.091	0.870651	0.545785	0.128291	0.0606428	0.0428679
9.5	3.21337	0.316132	4.27378	0.362578	40.874	0.881238	50.9319	0.896138	0.578406	0.135937	0.128535	0.064226
10	2.31467	0.265943	3.94119	0.344121	43.1655	0.875998	50.1408	0.884295	0.437911	0.11678	0	0
10.5	2.17879	0.261323	4.26145	0.361556	41.7494	0.882731	51.3297	0.894684	0.480615	0.123796	0	0
11	1.66445	0.233421	3.36218	0.328878	41.5779	0.899228	53.0293	0.910587	0.366178	0.110205	0	0
11.5	1.94079	0.250205	3.71711	0.343115	42.7632	0.897296	51.0526	0.906644	0.493421	0.127086	0.0328947	0.0328893
12	1.69374	0.239905	3.69858	0.350881	42.4473	0.918933	51.158	0.92935	0.760456	0.161512	0.241963	0.0913428
12.5	1.59247	0.238155	3.51068	0.350142	43.3949	0.94288	50.1629	0.951212	1.30293	0.215736	0.0361925	0.036186
13	1.43965	0.228862	4.02362	0.37756	41.1591	0.945514	51.3474	0.960302	2.03027	0.270968	0	0
13.5	1.44928	0.230382	3.64177	0.361114	42.5492	0.953097	49.6098	0.963829	2.74991	0.315244	0	0
14	1.67516	0.244912	3.09541	0.330507	41.1143	0.938969	51.311	0.953829	2.76766	0.313049	0.0364166	0.03641
14.5	1.66216	0.251361	3.71086	0.371645	44.0278	0.976004	47.816	0.982103	2.74449	0.321211	0.0386548	0.0386473
15	1.8648	0.266639	4.15695	0.393427	42.9681	0.975726	48.8345	0.985253	2.1756	0.287547	0	0
15.5	1.94538	0.267139	3.66629	0.363499	42.6113	0.95648	50.2058	0.96709	1.57127	0.24054	0	0
16	1.28102	0.225	3.48279	0.366834	43.1545	0.99098	51.0008	1.0002	1.08086	0.206885	0	0
16.5	1.52077	0.235692	3.63501	0.360456	40.8383	0.94666	53.3012	0.960863	0.704748	0.16111	0	0
17	1.74111	0.254467	4.04996	0.383514	43.187	0.963682	50.4542	0.972715	0.567752	0.146176	0	0
17.5	1.68161	0.248564	4.26009	0.390403	42.3767	0.955256	51.1958	0.966279	0.44843	0.12916	0.0373692	0.0373622
18	1.62476	0.248661	3.67505	0.370059	43.559	0.975228	50.677	0.983331	0.464217	0.133696	0	0
18.5	2.33918	0.298434	3.7037	0.372889	41.5984	0.973211	52.0858	0.986389	0.233918	0.0953849	0.0389864	0.0389788
19	2.96991	0.335575	4.68933	0.417918	41.3834	0.973617	50.1758	0.988399	0.7034	0.165209	0.0781555	0.0552427
19.5	6.42939	0.479827	4.59242	0.409489	39.9158	0.958038	48.4883	0.977691	0.574053	0.147794	0	0
20	9.87362	0.592833	5.52923	0.454202	37.7962	0.963609	45.6951	0.989971	0.947867	0.192563	0.157978	0.0789265
20.5	14.6504	0.700804	12.8044	0.662213	31.3826	0.91967	40.4949	0.972855	0.667714	0.161403	0	0
21	23.3844	0.872776	22.7466	0.864367	23.3418	0.872224	29.5918	0.941193	0.892857	0.193966	0.042517	0.042508
21.5	26.6376	0.923775	34.4541	0.99306	15.6769	0.759775	22.4454	0.871866	0.786026	0.184539	0	0
22	32.0153	0.961979	40.8163	1.01344	12.585	0.683914	13.5629	0.706005	1.02041	0.207225	0	0
22.5	34.9185	1.00034	49.4055	1.04913	5.32805	0.471288	9.55526	0.616885	0.748569	0.180874	0.0440335	0.0440238
23	36.0303	0.958453	54.8426	0.993512	2.7501	0.326489	5.54006	0.4567	0.717417	0.168489	0.11957	0.0689922
23.5	35.7404	0.965251	58.6613	0.99185	1.86613	0.272566	3.65112	0.37777	0	0	0.0811359	0.0573485
24	36.2684	0.946891	60.2405	0.963881	0.930954	0.189144	2.48254	0.306442	0.0387898	0.0387822	0.0387898	0.0387822
24.5	35.2413	0.924008	61.8032	0.939765	0.785634	0.170765	2.13244	0.27942	0	0	0.0374111	0.0374041
25	35.4569	0.912737	62.7958	0.922215	0.291227	0.102814	1.31052	0.216984	0.10921	0.063018	0.0364033	0.0363967
25.5	38.4315	0.916331	60.5039	0.92087	0.106458	0.0614311	0.958126	0.183506	0	0	0	0
26	44.8121	0.923306	54.464	0.92461	0.0344709	0.0344649	0.654947	0.149762	0.0344709	0.0344649	0	0
26.5	56.6007	0.892618	42.8803	0.891323	0	0	0.518975	0.129407	0	0	0	0
27	68.4957	0.824932	31.2835	0.823361	0	0	0.189215	0.0771735	0	0	0.0315358	0.0315308
27.5	78.6698	0.701186	20.9493	0.696578	0	0	0.292997	0.0925181	0.0292997	0.0292954	0.0585995	0.0414239
28	85.7933	0.595676	13.7118	0.586894	0	0	0.465793	0.116177	0.0291121	0.0291078	0	0
28.5	91.826	0.456044	7.86922	0.448203	0	0	0.221668	0.0782846	0.055417	0.0391749	0.0277085	0.0277047
29	94.5685	0.376321	5.26606	0.37087	0	0	0.165426	0.067479	0	0	0	0
29.5	95.7286	0.337863	4.10385	0.331462	0	0	0.167504	0.068326	0	0	0	0
30	97.4618	0.259838	2.37445	0.251528	0	0	0.163755	0.0667981	0	0	0	0
30.5	98.1721	0.224641	1.68729	0.215983	0	0	0.112486	0.0562113	0.0281215	0.0281175	0	0
31	98.4453	0.206133	1.38812	0.194942	0	0	0.166574	0.0679469	0	0	0	0
31.5	98.6603	0.192064	1.22802	0.183991	0	0	0.111638	0.055788	0	0	0	0
