# Supplementary material for: Direct observation of 3D nitrogen distribution in silicon-based dielectrics using atom probe tomography
Source: Nat Commun. 2025 Jul 1;16:5612. doi: 10.1038/s41467-025-60732-2 (PMC12214997; doi:10.1038/s41467-025-60732-2)
Supplement: Supplementary file 3 — Source data [file 41467_2025_60732_MOESM3_ESM.zip › Source data/Source data for Supplementary Fig.1.xls]

## Sheet: Supplementary Fig.1
13	0
13	0
13	0
13	0
13	0
13	0
13	0
13	0
13.008	0
13.009	0
13.01	0
13.011	0
13.012	0
13.013	0
13.014	0
13.015	0
13.016	0
13.017	0
13.018	0
13.019	0
13.02	0
13.021	0
13.022	0
13.023	0
13.024	0
13.025	0
13.026	0
13.027	0
13.028	0
13.029	0
13.03	0
13.031	0
13.032	0
13.033	0
13.034	0
13.035	0
13.036	0
13.037	0
13.038	0
13.039	0
13.04	0
13.041	0
13.042	0
13.043	0
13.044	0
13.045	0
13.046	0
13.047	0
13.048	0
13.049	0
13.05	0
13.051	0
13.052	0
13.053	0
13.054	0
13.055	0
13.056	0
13.057	0
13.058	0
13.059	0
13.06	0
13.061	0
13.062	0
13.063	0
13.064	0
13.065	0
13.066	0
13.067	0
13.068	0
13.069	0
13.07	0
13.071	1
13.072	0
13.073	0
13.074	0
13.075	0
13.076	0
13.077	0
13.078	0
13.079	0
13.08	0
13.081	0
13.082	0
13.083	0
13.084	0
13.085	0
13.086	0
13.087	0
13.088	0
13.089	0
13.09	0
13.091	0
13.092	0
13.093	0
13.094	0
13.095	0
13.096	0
13.097	0
13.098	0
13.099	0
13.1	0
13.101	0
13.102	1
13.103	0
13.104	0
13.105	0
13.106	0
13.107	0
13.108	0
13.109	0
13.11	0
13.111	0
13.112	0
13.113	0
13.114	0
13.115	0
13.116	0
13.117	0
13.118	0
13.119	0
13.12	0
13.121	0
13.122	0
13.123	0
13.124	0
13.125	0
13.126	0
13.127	0
13.128	0
13.129	0
13.13	0
13.131	0
13.132	0
13.133	0
13.134	0
13.135	0
13.136	0
13.137	0
13.138	0
13.139	0
13.14	0
13.141	0
13.142	0
13.143	0
13.144	0
13.145	0
13.146	0
13.147	0
13.148	0
13.149	0
13.15	0
13.151	0
13.152	0
13.153	0
13.154	0
13.155	0
13.156	0
13.157	0
13.158	0
13.159	0
13.16	0
13.161	0
13.162	0
13.163	0
13.164	0
13.165	0
13.166	0
13.167	0
13.168	0
13.169	0
13.17	0
13.171	0
13.172	0
13.173	0
13.174	1
13.175	0
13.176	0
13.177	0
13.178	0
13.179	0
13.18	0
13.181	0
13.182	0
13.183	0
13.184	0
13.185	0
13.186	0
13.187	0
13.188	0
13.189	0
13.19	0
13.191	0
13.192	0
13.193	0
13.194	0
13.195	0
13.196	0
13.197	0
13.198	0
13.199	0
13.2	0
13.201	0
13.202	0
13.203	0
13.204	0
13.205	0
13.206	0
13.207	0
13.208	0
13.209	0
13.21	0
13.211	0
13.212	0
13.213	0
13.214	0
13.215	0
13.216	0
13.217	0
13.218	0
13.219	0
13.22	0
13.221	0
13.222	0
13.223	0
13.224	0
13.225	0
13.226	0
13.227	0
13.228	0
13.229	0
13.23	0
13.231	0
13.232	0
13.233	0
13.234	0
13.235	0
13.236	0
13.237	0
13.238	0
13.239	0
13.24	0
13.241	0
13.242	0
13.243	0
13.244	0
13.245	0
13.246	0
13.247	0
13.248	0
13.249	0
13.25	0
13.251	0
13.252	0
13.253	0
13.254	0
13.255	0
13.256	0
13.257	0
13.258	0
13.259	0
13.26	0
13.261	0
13.262	0
13.263	0
13.264	0
13.265	0
13.266	0
13.267	0
13.268	0
13.269	1
13.27	0
13.271	0
13.272	0
13.273	0
13.274	0
13.275	0
13.276	0
13.277	0
13.278	0
13.279	0
13.28	0
13.281	0
13.282	0
13.283	0
13.284	0
13.285	0
13.286	0
13.287	0
13.288	0
13.289	0
13.29	0
13.291	0
13.292	0
13.293	0
13.294	0
13.295	0
13.296	0
13.297	0
13.298	0
13.299	0
13.3	0
13.301	0
13.302	0
13.303	0
13.304	0
13.305	0
13.306	0
13.307	0
13.308	0
13.309	0
13.31	0
13.311	0
13.312	0
13.313	0
13.314	0
13.315	0
13.316	0
13.317	0
13.318	0
13.319	0
13.32	0
13.321	0
13.322	0
13.323	0
13.324	0
13.325	0
13.326	0
13.327	0
13.328	0
13.329	0
13.33	0
13.331	0
13.332	0
13.333	0
13.334	0
13.335	0
13.336	0
13.337	0
13.338	0
13.339	0
13.34	0
13.341	0
13.342	0
13.343	0
13.344	0
13.345	0
13.346	0
13.347	0
13.348	0
13.349	0
13.35	0
13.351	0
13.352	0
13.353	0
13.354	0
13.355	0
13.356	0
13.357	0
13.358	0
13.359	0
13.36	0
13.361	0
13.362	0
13.363	0
13.364	0
13.365	0
13.366	0
13.367	0
13.368	0
13.369	0
13.37	1
13.371	0
13.372	0
13.373	0
13.374	0
13.375	0
13.376	0
13.377	0
13.378	0
13.379	0
13.38	0
13.381	0
13.382	0
13.383	0
13.384	0
13.385	0
13.386	0
13.387	0
13.388	0
13.389	0
13.39	0
13.391	0
13.392	0
13.393	0
13.394	0
13.395	0
13.396	0
13.397	0
13.398	0
13.399	1
13.4	0
13.401	0
13.402	0
13.403	0
13.404	0
13.405	0
13.406	0
13.407	0
13.408	0
13.409	0
13.41	0
13.411	0
13.412	0
13.413	1
13.414	0
13.415	0
13.416	0
13.417	0
13.418	0
13.419	0
13.42	0
13.421	0
13.422	0
13.423	0
13.424	0
13.425	0
13.426	1
13.427	0
13.428	0
13.429	0
13.43	0
13.431	0
13.432	0
13.433	0
13.434	0
13.435	0
13.436	0
13.437	0
13.438	0
13.439	0
13.44	0
13.441	0
13.442	0
13.443	0
13.444	0
13.445	0
13.446	0
13.447	0
13.448	0
13.449	0
13.45	0
13.451	0
13.452	0
13.453	0
13.454	0
13.455	0
13.456	0
13.457	0
13.458	0
13.459	0
13.46	0
13.461	0
13.462	0
13.463	0
13.464	0
13.465	0
13.466	0
13.467	0
13.468	0
13.469	0
13.47	0
13.471	0
13.472	0
13.473	0
13.474	0
13.475	0
13.476	0
13.477	0
13.478	0
13.479	0
13.48	0
13.481	0
13.482	0
13.483	0
13.484	0
13.485	0
13.486	0
13.487	0
13.488	0
13.489	0
13.49	0
13.491	0
13.492	0
13.493	0
13.494	0
13.495	0
13.496	0
13.497	0
13.498	0
13.499	0
13.5	0
13.501	0
13.502	0
13.503	0
13.504	0
13.505	1
13.506	0
13.507	0
13.508	0
13.509	0
13.51	0
13.511	0
13.512	0
13.513	0
13.514	0
13.515	0
13.516	0
13.517	0
13.518	0
13.519	0
13.52	0
13.521	0
13.522	0
13.523	0
13.524	0
13.525	0
13.526	0
13.527	0
13.528	0
13.529	0
13.53	0
13.531	0
13.532	0
13.533	0
13.534	0
13.535	0
13.536	0
13.537	0
13.538	0
13.539	0
13.54	0
13.541	0
13.542	0
13.543	0
13.544	0
13.545	0
13.546	0
13.547	0
13.548	0
13.549	0
13.55	0
13.551	0
13.552	0
13.553	0
13.554	0
13.555	0
13.556	0
13.557	0
13.558	0
13.559	0
13.56	0
13.561	0
13.562	0
13.563	0
13.564	0
13.565	0
13.566	0
13.567	0
13.568	0
13.569	0
13.57	0
13.571	0
13.572	0
13.573	0
13.574	0
13.575	0
13.576	1
13.577	0
13.578	0
13.579	0
13.58	0
13.581	0
13.582	0
13.583	0
13.584	0
13.585	0
13.586	0
13.587	0
13.588	0
13.589	0
13.59	0
13.591	0
13.592	0
13.593	0
13.594	0
13.595	0
13.596	0
13.597	0
13.598	0
13.599	0
13.6	0
13.601	0
13.602	0
13.603	0
13.604	0
13.605	0
13.606	0
13.607	0
13.608	0
13.609	0
13.61	0
13.611	0
13.612	0
13.613	0
13.614	0
13.615	0
13.616	0
13.617	0
13.618	0
13.619	0
13.62	0
13.621	0
13.622	0
13.623	0
13.624	0
13.625	0
13.626	0
13.627	0
13.628	0
13.629	0
13.63	0
13.631	0
13.632	0
13.633	0
13.634	0
13.635	0
13.636	0
13.637	0
13.638	1
13.639	0
13.64	0
13.641	0
13.642	0
13.643	0
13.644	0
13.645	0
13.646	0
13.647	0
13.648	0
13.649	0
13.65	0
13.651	0
13.652	0
13.653	0
13.654	0
13.655	0
13.656	0
13.657	0
13.658	0
13.659	0
13.66	0
13.661	0
13.662	0
13.663	0
13.664	0
13.665	0
13.666	0
13.667	0
13.668	0
13.669	0
13.67	0
13.671	0
13.672	0
13.673	0
13.674	0
13.675	0
13.676	0
13.677	0
13.678	0
13.679	0
13.68	0
13.681	0
13.682	0
13.683	0
13.684	0
13.685	0
13.686	0
13.687	0
13.688	0
13.689	0
13.69	0
13.691	0
13.692	0
13.693	0
13.694	0
13.695	0
13.696	0
13.697	0
13.698	0
13.699	0
13.7	0
13.701	0
13.702	0
13.703	0
13.704	0
13.705	0
13.706	0
13.707	0
13.708	0
13.709	0
13.71	0
13.711	0
13.712	0
13.713	0
13.714	0
13.715	0
13.716	0
13.717	0
13.718	0
13.719	0
13.72	0
13.721	0
13.722	0
13.723	0
13.724	0
13.725	0
13.726	0
13.727	0
13.728	0
13.729	0
13.73	0
13.731	0
13.732	1
13.733	0
13.734	0
13.735	0
13.736	0
13.737	0
13.738	0
13.739	1
13.74	0
13.741	0
13.742	0
13.743	0
13.744	0
13.745	0
13.746	1
13.747	0
13.748	0
13.749	0
13.75	0
13.751	0
13.752	0
13.753	0
13.754	0
13.755	0
13.756	0
13.757	0
13.758	0
13.759	0
13.76	0
13.761	0
13.762	0
13.763	0
13.764	0
13.765	0
13.766	0
13.767	0
13.768	0
13.769	0
13.77	0
13.771	0
13.772	0
13.773	0
13.774	0
13.775	0
13.776	0
13.777	0
13.778	0
13.779	0
13.78	0
13.781	0
13.782	0
13.783	0
13.784	0
13.785	0
13.786	0
13.787	0
13.788	0
13.789	0
13.79	0
13.791	0
13.792	0
13.793	0
13.794	0
13.795	0
13.796	0
13.797	0
13.798	1
13.799	0
13.8	0
13.801	0
13.802	0
13.803	0
13.804	0
13.805	0
13.806	0
13.807	0
13.808	0
13.809	0
13.81	0
13.811	0
13.812	0
13.813	0
13.814	0
13.815	0
13.816	0
13.817	0
13.818	0
13.819	0
13.82	0
13.821	0
13.822	0
13.823	0
13.824	0
13.825	0
13.826	0
13.827	0
13.828	0
13.829	0
13.83	0
13.831	0
13.832	1
13.833	0
13.834	0
13.835	0
13.836	0
13.837	0
13.838	1
13.839	0
13.84	0
13.841	0
13.842	0
13.843	0
13.844	0
13.845	0
13.846	0
13.847	0
13.848	1
13.849	0
13.85	0
13.851	0
13.852	0
13.853	0
13.854	0
13.855	0
13.856	0
13.857	0
13.858	0
13.859	0
13.86	1
13.861	0
13.862	0
13.863	0
13.864	0
13.865	0
13.866	0
13.867	0
13.868	0
13.869	0
13.87	0
13.871	0
13.872	0
13.873	0
13.874	0
13.875	0
13.876	0
13.877	0
13.878	0
13.879	0
13.88	0
13.881	0
13.882	0
13.883	0
13.884	0
13.885	0
13.886	0
13.887	0
13.888	0
13.889	0
13.89	1
13.891	0
13.892	1
13.893	0
13.894	0
13.895	1
13.896	0
13.897	0
13.898	0
13.899	0
13.9	0
13.901	0
13.902	0
13.903	0
13.904	0
13.905	0
13.906	0
13.907	0
13.908	0
13.909	0
13.91	1
13.911	0
13.912	0
13.913	0
13.914	0
13.915	0
13.916	0
13.917	0
13.918	0
13.919	0
13.92	0
13.921	0
13.922	0
13.923	1
13.924	0
13.925	0
13.926	0
13.927	0
13.928	0
13.929	1
13.93	1
13.931	1
13.932	3
13.933	0
13.934	0
13.935	1
13.936	0
13.937	1
13.938	1
13.939	0
13.94	0
13.941	0
13.942	0
13.943	2
13.944	0
13.945	1
13.946	1
13.947	2
13.948	0
13.949	4
13.95	6
13.951	2
13.952	1
13.953	0
13.954	2
13.955	4
13.956	1
13.957	4
13.958	2
13.959	7
13.96	5
13.961	6
13.962	7
13.963	2
13.964	6
13.965	5
13.966	8
13.967	7
13.968	20
13.969	23
13.97	35
13.971	33
13.972	58
13.973	84
13.974	127
13.975	160
13.976	202
13.977	333
13.978	475
13.979	672
13.98	927
13.981	1243
13.982	1591
13.983	2157
13.984	2649
13.985	3103
13.986	3412
13.987	3630
13.988	3743
13.989	3668
13.99	3521
13.991	3334
13.992	3034
13.993	2834
13.994	2677
13.995	2683
13.996	2571
13.997	2583
13.998	2685
13.999	2705
14	2856
14.001	2869
14.002	2856
14.003	2726
14.004	2718
14.005	2626
14.006	2586
14.007	2425
14.008	2244
14.009	2101
14.01	1972
14.011	1814
14.012	1674
14.013	1592
14.014	1500
14.015	1289
14.016	1206
14.017	1108
14.018	1011
14.019	977
14.02	902
14.021	802
14.022	758
14.023	661
14.024	635
14.025	593
14.026	598
14.027	536
14.028	510
14.029	438
14.03	430
14.031	416
14.032	409
14.033	351
14.034	338
14.035	288
14.036	296
14.037	287
14.038	257
14.039	229
14.04	229
14.041	216
14.042	186
14.043	205
14.044	149
14.045	155
14.046	155
14.047	137
14.048	125
14.049	141
14.05	129
14.051	131
14.052	113
14.053	98
14.054	111
14.055	80
14.056	95
14.057	94
14.058	71
14.059	65
14.06	77
14.061	71
14.062	72
14.063	58
14.064	74
14.065	52
14.066	54
14.067	61
14.068	36
14.069	47
14.07	46
14.071	29
14.072	46
14.073	35
14.074	39
14.075	32
14.076	33
14.077	28
14.078	37
14.079	24
14.08	26
14.081	28
14.082	23
14.083	31
14.084	27
14.085	32
14.086	18
14.087	17
14.088	18
14.089	21
14.09	16
14.091	23
14.092	24
14.093	23
14.094	20
14.095	18
14.096	15
14.097	15
14.098	11
14.099	21
14.1	15
14.101	13
14.102	9
14.103	16
14.104	16
14.105	17
14.106	6
14.107	10
14.108	11
14.109	13
14.11	10
14.111	12
14.112	16
14.113	10
14.114	17
14.115	13
14.116	7
14.117	10
14.118	11
14.119	12
14.12	8
14.121	13
14.122	13
14.123	17
14.124	7
14.125	5
14.126	4
14.127	10
14.128	11
14.129	9
14.13	7
14.131	6
14.132	7
14.133	4
14.134	13
14.135	14
14.136	5
14.137	8
14.138	5
14.139	8
14.14	7
14.141	7
14.142	3
14.143	8
14.144	4
14.145	7
14.146	12
14.147	10
14.148	7
14.149	8
14.15	10
14.151	2
14.152	3
14.153	7
14.154	5
14.155	5
14.156	3
14.157	8
14.158	8
14.159	6
14.16	7
14.161	7
14.162	9
14.163	6
14.164	4
14.165	2
14.166	3
14.167	3
14.168	3
14.169	2
14.17	4
14.171	2
14.172	4
14.173	8
14.174	3
14.175	7
14.176	7
14.177	10
14.178	1
14.179	4
14.18	1
14.181	5
14.182	5
14.183	1
14.184	4
14.185	3
14.186	6
14.187	5
14.188	3
14.189	5
14.19	0
14.191	5
14.192	3
14.193	4
14.194	2
14.195	7
14.196	2
14.197	5
14.198	2
14.199	4
14.2	4
14.201	2
14.202	4
14.203	3
14.204	3
14.205	5
14.206	2
14.207	3
14.208	4
14.209	3
14.21	2
14.211	4
14.212	3
14.213	1
14.214	6
14.215	0
14.216	6
14.217	3
14.218	4
14.219	3
14.22	0
14.221	3
14.222	7
14.223	1
14.224	2
14.225	2
14.226	4
14.227	2
14.228	2
14.229	4
14.23	3
14.231	2
14.232	5
14.233	5
14.234	1
14.235	2
14.236	5
14.237	1
14.238	1
14.239	1
14.24	1
14.241	4
14.242	5
14.243	3
14.244	4
14.245	4
14.246	5
14.247	2
14.248	2
14.249	4
14.25	2
14.251	0
14.252	4
14.253	2
14.254	1
14.255	4
14.256	2
14.257	1
14.258	3
14.259	5
14.26	3
14.261	0
14.262	0
14.263	2
14.264	3
14.265	0
14.266	2
14.267	1
14.268	2
14.269	0
14.27	3
14.271	3
14.272	1
14.273	2
14.274	2
14.275	0
14.276	3
14.277	1
14.278	0
14.279	4
14.28	1
14.281	3
14.282	3
14.283	4
14.284	0
14.285	4
14.286	2
14.287	1
14.288	1
14.289	2
14.29	1
14.291	2
14.292	1
14.293	1
14.294	1
14.295	3
14.296	1
14.297	4
14.298	1
14.299	1
14.3	2
14.301	1
14.302	1
14.303	3
14.304	3
14.305	2
14.306	3
14.307	3
14.308	0
14.309	4
14.31	2
14.311	1
14.312	3
14.313	3
14.314	1
14.315	1
14.316	0
14.317	3
14.318	4
14.319	1
14.32	1
14.321	3
14.322	0
14.323	1
14.324	1
14.325	3
14.326	3
14.327	1
14.328	1
14.329	0
14.33	0
14.331	1
14.332	1
14.333	4
14.334	2
14.335	0
14.336	0
14.337	1
14.338	4
14.339	1
14.34	0
14.341	0
14.342	3
14.343	3
14.344	0
14.345	0
14.346	0
14.347	4
14.348	0
14.349	1
14.35	5
14.351	4
14.352	0
14.353	0
14.354	1
14.355	1
14.356	1
14.357	0
14.358	3
14.359	1
14.36	0
14.361	0
14.362	0
14.363	2
14.364	2
14.365	3
14.366	2
14.367	1
14.368	2
14.369	3
14.37	0
14.371	4
14.372	2
14.373	2
14.374	1
14.375	0
14.376	0
14.377	1
14.378	0
14.379	2
14.38	1
14.381	1
14.382	1
14.383	2
14.384	2
14.385	1
14.386	1
14.387	3
14.388	0
14.389	0
14.39	4
14.391	0
14.392	1
14.393	1
14.394	1
14.395	3
14.396	0
14.397	1
14.398	0
14.399	1
14.4	1
14.401	0
14.402	0
14.403	1
14.404	2
14.405	0
14.406	0
14.407	1
14.408	2
14.409	0
14.41	3
14.411	1
14.412	2
14.413	0
14.414	0
14.415	1
14.416	2
14.417	1
14.418	1
14.419	0
14.42	1
14.421	1
14.422	1
14.423	0
14.424	0
14.425	2
14.426	1
14.427	2
14.428	1
14.429	0
14.43	3
14.431	0
14.432	2
14.433	0
14.434	0
14.435	1
14.436	1
14.437	2
14.438	1
14.439	2
14.44	1
14.441	0
14.442	0
14.443	0
14.444	1
14.445	3
14.446	2
14.447	2
14.448	0
14.449	0
14.45	1
14.451	2
14.452	1
14.453	0
14.454	0
14.455	1
14.456	1
14.457	0
14.458	1
14.459	0
14.46	1
14.461	0
14.462	1
14.463	0
14.464	0
14.465	2
14.466	0
14.467	0
14.468	7
14.469	2
14.47	3
14.471	6
14.472	5
14.473	13
14.474	10
14.475	12
14.476	14
14.477	34
14.478	36
14.479	51
14.48	65
14.481	107
14.482	111
14.483	141
14.484	161
14.485	168
14.486	180
14.487	180
14.488	214
14.489	187
14.49	188
14.491	150
14.492	143
14.493	129
14.494	127
14.495	143
14.496	118
14.497	146
14.498	148
14.499	136
14.5	154
14.501	143
14.502	136
14.503	149
14.504	130
14.505	139
14.506	120
14.507	105
14.508	109
14.509	110
14.51	107
14.511	87
14.512	85
14.513	89
14.514	67
14.515	68
14.516	57
14.517	48
14.518	42
14.519	45
14.52	45
14.521	42
14.522	36
14.523	30
14.524	26
14.525	32
14.526	33
14.527	27
14.528	28
14.529	19
14.53	21
14.531	19
14.532	26
14.533	9
14.534	19
14.535	14
14.536	21
14.537	11
14.538	22
14.539	18
14.54	15
14.541	15
14.542	8
14.543	13
14.544	9
14.545	13
14.546	11
14.547	14
14.548	5
14.549	3
14.55	5
14.551	6
14.552	6
14.553	8
14.554	7
14.555	6
14.556	3
14.557	6
14.558	2
14.559	3
14.56	1
14.561	4
14.562	2
14.563	7
14.564	3
14.565	3
14.566	6
14.567	2
14.568	6
14.569	2
14.57	3
14.571	3
14.572	1
14.573	3
14.574	3
14.575	5
14.576	1
14.577	3
14.578	1
14.579	4
14.58	1
14.581	0
14.582	4
14.583	3
14.584	7
14.585	3
14.586	3
14.587	1
14.588	0
14.589	1
14.59	3
14.591	1
14.592	1
14.593	2
14.594	0
14.595	5
14.596	0
14.597	1
14.598	2
14.599	1
14.6	3
14.601	0
14.602	1
14.603	0
14.604	1
14.605	0
14.606	1
14.607	3
14.608	0
14.609	0
14.61	3
14.611	2
14.612	1
14.613	2
14.614	1
14.615	1
14.616	3
14.617	2
14.618	2
14.619	2
14.62	2
14.621	2
14.622	2
14.623	2
14.624	0
14.625	5
14.626	1
14.627	3
14.628	1
14.629	4
14.63	0
14.631	2
14.632	0
14.633	0
14.634	1
14.635	1
14.636	2
14.637	2
14.638	0
14.639	0
14.64	1
14.641	0
14.642	2
14.643	0
14.644	1
14.645	0
14.646	0
14.647	0
14.648	0
14.649	1
14.65	0
14.651	1
14.652	2
14.653	0
14.654	1
14.655	3
14.656	2
14.657	0
14.658	1
14.659	0
14.66	0
14.661	0
14.662	1
14.663	1
14.664	0
14.665	0
14.666	1
14.667	1
14.668	0
14.669	0
14.67	1
14.671	1
14.672	0
14.673	2
14.674	0
14.675	1
14.676	0
14.677	0
14.678	1
14.679	0
14.68	1
14.681	1
14.682	2
14.683	0
14.684	0
14.685	4
14.686	1
14.687	0
14.688	0
14.689	1
14.69	0
14.691	1
14.692	0
14.693	1
14.694	0
14.695	1
14.696	1
14.697	0
14.698	0
14.699	1
14.7	1
14.701	1
14.702	1
14.703	2
14.704	1
14.705	0
14.706	0
14.707	0
14.708	2
14.709	0
14.71	0
14.711	0
14.712	1
14.713	0
14.714	1
14.715	0
14.716	0
14.717	1
14.718	0
14.719	1
14.72	1
14.721	1
14.722	1
14.723	1
14.724	1
14.725	0
14.726	1
14.727	0
14.728	1
14.729	0
14.73	0
14.731	0
14.732	0
14.733	1
14.734	1
14.735	0
14.736	0
14.737	3
14.738	0
14.739	0
14.74	0
14.741	0
14.742	0
14.743	0
14.744	0
14.745	2
14.746	0
14.747	2
14.748	0
14.749	1
14.75	0
14.751	1
14.752	1
14.753	0
14.754	1
14.755	2
14.756	1
14.757	1
14.758	0
14.759	1
14.76	0
14.761	2
14.762	0
14.763	0
14.764	0
14.765	2
14.766	0
14.767	1
14.768	1
14.769	1
14.77	1
14.771	2
14.772	1
14.773	0
14.774	1
14.775	0
14.776	1
14.777	2
14.778	0
14.779	1
14.78	0
14.781	0
14.782	0
14.783	0
14.784	1
14.785	1
14.786	0
14.787	0
14.788	1
14.789	0
14.79	1
14.791	0
14.792	0
14.793	0
14.794	0
14.795	0
14.796	1
14.797	1
14.798	0
14.799	0
14.8	2
14.801	0
14.802	0
14.803	0
14.804	1
14.805	0
14.806	0
14.807	2
14.808	0
14.809	0
14.81	1
14.811	0
14.812	1
14.813	1
14.814	2
14.815	0
14.816	1
14.817	0
14.818	0
14.819	1
14.82	2
14.821	1
14.822	1
14.823	0
14.824	1
14.825	0
14.826	0
14.827	0
14.828	0
14.829	0
14.83	0
14.831	1
14.832	1
14.833	0
14.834	0
14.835	0
14.836	1
14.837	0
14.838	1
14.839	2
14.84	2
14.841	0
14.842	2
14.843	0
14.844	0
14.845	1
14.846	0
14.847	0
14.848	1
14.849	0
14.85	0
14.851	0
14.852	2
14.853	0
14.854	0
14.855	0
14.856	0
14.857	0
14.858	1
14.859	1
14.86	2
14.861	0
14.862	0
14.863	0
14.864	1
14.865	0
14.866	0
14.867	0
14.868	0
14.869	2
14.87	0
14.871	0
14.872	0
14.873	1
14.874	0
14.875	1
14.876	0
14.877	1
14.878	0
14.879	1
14.88	0
14.881	0
14.882	0
14.883	1
14.884	0
14.885	0
14.886	0
14.887	1
14.888	0
14.889	0
14.89	0
14.891	0
14.892	0
14.893	0
14.894	1
14.895	2
14.896	1
14.897	0
14.898	1
14.899	0
14.9	0
14.901	0
14.902	0
14.903	0
14.904	1
14.905	1
14.906	0
14.907	1
14.908	0
14.909	0
14.91	1
14.911	1
14.912	0
14.913	0
14.914	0
14.915	0
14.916	0
14.917	0
14.918	0
14.919	0
14.92	0
14.921	1
14.922	0
14.923	0
14.924	0
14.925	1
14.926	0
14.927	0
14.928	0
14.929	1
14.93	1
14.931	2
14.932	1
14.933	0
14.934	1
14.935	1
14.936	0
14.937	1
14.938	0
14.939	1
14.94	3
14.941	0
14.942	1
14.943	1
14.944	0
14.945	2
14.946	1
14.947	0
14.948	0
14.949	1
14.95	0
14.951	0
14.952	0
14.953	1
14.954	0
14.955	1
14.956	1
14.957	2
14.958	1
14.959	1
14.96	0
14.961	0
14.962	1
14.963	1
14.964	1
14.965	4
14.966	2
14.967	4
14.968	5
14.969	4
14.97	4
14.971	7
14.972	16
14.973	19
14.974	22
14.975	22
14.976	39
14.977	47
14.978	48
14.979	60
14.98	94
14.981	93
14.982	112
14.983	107
14.984	124
14.985	129
14.986	118
14.987	103
14.988	121
14.989	104
14.99	94
14.991	93
14.992	80
14.993	75
14.994	98
14.995	96
14.996	97
14.997	87
14.998	89
14.999	94
[truncated: 18,001 more rows]
