# Supplementary material for: Direct observation of 3D nitrogen distribution in silicon-based dielectrics using atom probe tomography
Source: Nat Commun. 2025 Jul 1;16:5612. doi: 10.1038/s41467-025-60732-2 (PMC12214997; doi:10.1038/s41467-025-60732-2)
Supplement: Supplementary file 3 — Source data [file 41467_2025_60732_MOESM3_ESM.zip › Source data/Source data for Supplementary Fig.10.xls]

## Sheet: Supplementary Fig.10a
Depth	1-N	1-O	Depth	2-N	2-O
6.33	0.438996	0.14377	5.695	1.02263	0.643581
6.125	0.990902	0.427057	5.48	1.39828	0.558287
5.92	1.87813	0.861112	5.265	2.34774	1.35697
5.715	1.78363	0.694322	5.05	2.03927	1.93288
5.51	1.68785	0.410985	4.835	2.4328	2.75372
5.305	2.19731	0.889228	4.62	2.26644	4.88445
5.1	2.16224	1.5394	4.405	2.1882	9.32583
4.895	2.6765	2.71867	4.19	2.75325	18.1925
4.69	2.46571	3.92969	3.975	3.53717	23.348
4.485	2.75619	8.40868	3.76	5.1777	25.8324
4.28	3.29763	15.0774	3.545	6.53201	25.1145
4.075	3.77046	21.6995	3.33	8.658	22.1805
3.87	4.96441	25.5852	3.115	11.9151	18.5797
3.665	7.36564	27.73	2.9	12.9167	12.0423
3.46	7.83508	26.3067	2.685	13.3561	7.92988
3.255	9.06853	22.682	2.47	10.3144	4.66357
3.05	9.3226	18.4429	2.255	6.51574	2.14157
2.845	9.9234	14.4901	2.04	3.41785	0.890884
2.64	10.003	10.6999	1.825	2.00458	0.280444
2.435	9.2331	8.86189	1.61	1.29707	0.201808
2.23	8.20755	6.59574	1.395	1.39955	0.181457
2.025	5.96492	4.39632	1.18	1.52436	0.516776
1.82	2.28934	1.32199	0.965	1.80625	0.291898
1.615	1.13248	0.430231	0.75	1.06004	0.228042
1.41	1.32782	0.348781	0.535	0.327182	0.122436
1.205	1.69312	0.54142	0.32	1.24813	0.657106
1	1.69326	0.554955	0.105	0.876585	0.356131
0.795	1.36992	0.42201	-0.11	1.46642	0.494546
0.59	1.59372	0.648769	-0.325	1.1733	0.632998
0.385	0.95133	0.100663	-0.54	1.12628	0.508124
0.18	0.627316	0.0555504	-0.755	1.86929	0.669365
-0.025	1.38416	0.263654	-0.97	2.33812	1.03253
	1.79246	0.546128		1.212	0.193768
	1.91922	0.718744

## Sheet: Supplementary Fig.10c
Distance (um)	Si	O	N	C
0	1	4	5	91
0.133	1	4	4	94
0.266	1	5	5	96
0.399	1	4	7	94
0.532	1	8	10	95
0.665	1	5	5	100
0.798	1	5	4	88
0.931	2	4	8	88
1.064	2	6	4	99
1.197	1	6	3	95
1.33	1	7	5	98
1.463	2	5	3	84
1.596	1	4	3	85
1.729	1	8	7	83
1.862	1	4	10	86
1.995	2	8	3	93
2.128	2	6	3	84
2.261	2	9	4	88
2.394	1	9	7	70
2.527	2	8	5	82
2.66	3	6	3	87
2.793	3	8	3	77
2.926	3	11	10	88
3.059	6	10	5	86
3.192	6	11	8	84
3.325	7	16	0	83
3.458	10	30	8	73
3.591	12	27	5	69
3.724	17	36	10	67
3.857	20	46	4	55
3.99	25	49	12	55
4.123	28	52	5	40
4.256	26	59	8	27
4.389	31	58	12	27
4.522	38	56	10	13
4.655	45	59	5	13
4.788	47	43	11	17
4.921	47	42	8	10
5.054	52	36	1	6
5.187	50	30	1	6
5.32	53	22	4	6
5.453	55	24	5	12
5.586	55	12	4	5
5.719	58	11	4	7
5.852	62	15	4	6
5.985	62	17	4	6
6.118	56	12	5	3
6.251	53	6	5	4
6.384	57	6	12	6
6.517	58	11	4	4
6.65	62	13	3	9
6.783	62	11	4	6
6.916	64	10	4	3
7.049	62	14	10	4
7.182	64	13	8	3
7.315	62	8	7	7
7.448	56	8	8	4
7.581	63	11	7	6
7.714	63	17	5	3
7.847	62	12	5	7
7.98	57	11	5	6
8.113	61	6	4	5
8.246	60	10	10	4
8.379	59	13	10	3
8.512	60	15	7	4
8.645	62	13	7	5
8.778	62	18	4	3
8.911	63	20	18	6
9.044	62	15	14	5
9.177	58	15	18	4
9.31	57	23	11	4
9.443	54	28	34	5
9.576	54	38	51	2
9.709	48	51	49	3
9.842	46	54	59	4
9.975	44	67	81	3
10.108	43	65	100	5
10.241	38	75	89	7
10.374	35	59	90	3
10.507	37	73	95	4
10.64	38	81	82	4
10.773	39	78	60	2
10.906	33	83	66	4
11.039	37	95	52	5
11.172	39	100	67	2
11.305	39	98	64	5
11.438	37	79	32	4
11.571	41	80	37	2
11.704	44	64	30	2
11.837	45	54	22	3
11.97	56	43	18	2
12.103	58	35	11	3
12.236	66	24	23	4
12.369	67	20	15	1
12.502	76	18	8	3
12.635	75	17	11	3
12.768	85	9	4	4
12.901	83	14	4	3
13.034	84	9	11	3
13.167	83	10	5	5
13.3	84	12	8	5
13.433	84	9	10	3
13.566	92	12	8	3
13.699	92	11	7	4
13.832	88	9	11	5
13.965	92	9	7	2
14.098	92	10	8	4
14.231	84	5	10	4
14.364	85	8	4	5
14.497	87	10	10	3
14.63	94	9	10	5
14.763	93	10	8	1
14.896	90	7	7	2
15.029	88	12	10	3
15.162	91	15	12	3
15.295	83	10	5	3
15.428	89	11	4	4
15.561	85	10	5	2
15.694	87	7	4	4
15.827	88	9	1	4
15.96	92	11	8	3
16.093	95	8	8	3
16.226	93	5	11	1
16.359	92	8	10	5
16.492	86	8	4	4
16.625	89	12	3	2
16.758	99	9	7	2
16.891	90	11	11	3
17.024	90	6	14	2
17.157	88	13	11	4
17.29	92	9	8	5
17.423	90	12	7	5
17.556	92	11	3	2
17.689	93	9	8	3
17.822	84	10	5	3
17.955	89	6	15	3
18.088	90	8	5	5
18.221	87	5	4	5
18.354	97	7	1	2
18.487	93	13	7	4
18.62	87	12	12	4
18.753	90	6	5	3
18.886	88	6	4	2
19.019	90	9	5	3
19.152	88	7	3	2
19.285	92	11	3	4
19.418	93	8	10	3
19.551	90	9	8	3
19.684	87	8	8	4
19.817	93	8	5	4
19.95	84	10	3	4
20.083	92	12	8	5
20.216	94	11	7	3
20.349	95	9	4	4
20.482	92	12	5	3
20.615	98	9	10	5
20.748	97	10	7	3
20.881	87	7	15	4
21.014	95	8	8	4
21.147	91	12	4	2
21.28	87	8	4	2
21.413	92	10	5	5
21.546	88	10	8	3
21.679	92	10	5	4
21.812	96	9	7	3
21.945	100	6	8	4
22.078	90	13	8	3
22.211	91	10	3	3
22.344	93	11	8	3
22.477	91	11	5	4
22.61	90	10	3	3
22.743	97	11	1	4
22.876	91	11	0	5
23.009	97	10	7	4
23.142	86	9	8	4
23.275	88	9	4	3
23.408	96	9	4	5
23.541	95	8	5	2
23.674	96	10	3	4
23.807	84	9	7	1
23.94	87	9	4	6
24.073	94	10	7	3
24.206	99	10	10	3
24.339	94	10	5	5
24.472	89	8	8	2
24.605	94	8	7	2
24.738	90	7	4	2
24.871	88	13	1	4

## Sheet: Supplementary Fig.10d
Distance (um)	Si	O	N	C
0	2	4	5	76
0.133	2	5	3	83
0.266	2	7	10	88
0.399	0	5	8	80
0.532	2	6	8	88
0.665	2	7	0	94
0.798	3	6	0	74
0.931	2	5	0	75
1.064	3	4	0	74
1.197	1	5	5	78
1.33	3	10	5	61
1.463	1	8	5	74
1.596	2	8	0	71
1.729	1	9	0	70
1.862	1	8	3	87
1.995	2	11	5	66
2.128	2	10	8	74
2.261	3	8	3	84
2.394	2	7	5	70
2.527	2	8	5	92
2.66	2	7	3	78
2.793	2	10	3	75
2.926	2	6	5	75
3.059	4	10	3	78
3.192	3	15	0	80
3.325	3	6	3	71
3.458	5	17	3	75
3.591	4	8	3	100
3.724	5	9	3	84
3.857	2	14	8	75
3.99	4	16	0	72
4.123	6	11	8	70
4.256	7	15	5	85
4.389	8	22	3	80
4.522	9	22	8	73
4.655	8	20	13	62
4.788	15	19	5	74
4.921	20	43	15	58
5.054	21	38	15	49
5.187	26	54	13	48
5.32	30	49	8	38
5.453	30	50	13	34
5.586	32	58	10	24
5.719	38	61	3	12
5.852	41	62	18	18
5.985	43	39	13	9
6.118	53	47	10	8
6.251	52	39	10	13
6.384	52	34	3	9
6.517	52	29	3	16
6.65	58	25	10	10
6.783	55	11	10	3
6.916	55	22	10	7
7.049	58	15	8	3
7.182	58	10	8	6
7.315	58	17	8	9
7.448	57	15	8	8
7.581	63	20	3	10
7.714	55	20	21	8
7.847	64	15	8	4
7.98	65	11	13	12
8.113	58	17	13	13
8.246	59	15	5	6
8.379	55	16	13	8
8.512	61	9	13	6
8.645	59	12	5	8
8.778	65	17	8	8
8.911	59	19	3	10
9.044	60	19	3	3
9.177	52	11	3	4
9.31	58	17	10	6
9.443	66	13	8	9
9.576	63	11	0	6
9.709	66	16	18	8
9.842	64	22	18	7
9.975	53	16	5	3
10.108	63	19	21	4
10.241	56	23	3	8
10.374	63	14	18	6
10.507	63	17	33	3
10.64	55	27	28	1
10.773	61	25	46	7
10.906	52	29	49	6
11.039	58	37	67	3
11.172	58	44	92	2
11.305	52	56	92	1
11.438	43	55	100	6
11.571	43	68	69	3
11.704	43	68	85	8
11.837	47	83	90	9
11.97	38	69	38	2
12.103	35	97	46	7
12.236	37	87	36	13
12.369	35	83	38	2
12.502	41	100	49	3
12.635	45	90	62	7
12.768	40	84	54	6
12.901	42	69	23	1
13.034	42	71	46	3
13.167	49	56	28	1
13.3	61	38	23	7
13.433	55	50	21	3
13.566	58	28	10	4
13.699	61	24	23	6
13.832	67	15	15	3
13.965	69	20	3	8
14.098	74	22	13	3
14.231	73	11	18	2
14.364	75	15	15	8
14.497	80	19	3	6
14.63	81	9	8	4
14.763	87	13	10	7
14.896	83	15	8	8
15.029	71	16	3	2
15.162	79	13	13	6
15.295	74	19	3	0
15.428	89	17	8	4
15.561	78	16	5	1
15.694	82	8	13	3
15.827	84	17	8	2
15.96	69	12	10	3
16.093	86	10	5	1
16.226	89	15	0	7
16.359	77	10	5	1
16.492	81	7	8	6
16.625	76	15	10	4
16.758	78	17	10	3
16.891	83	17	8	2
17.024	79	18	10	9
17.157	69	14	13	2
17.29	87	14	13	4
17.423	76	11	26	6
17.556	76	10	13	1
17.689	80	9	5	11
17.822	79	19	3	3
17.955	78	16	10	4
18.088	74	12	8	8
18.221	75	21	13	2
18.354	80	15	8	3
18.487	86	14	5	2
18.62	83	15	5	0
18.753	83	16	8	10
18.886	81	5	8	6
19.019	81	19	8	6
19.152	69	8	13	1
19.285	82	16	10	9
19.418	89	9	3	6
19.551	88	15	5	3
19.684	80	10	13	3
19.817	73	18	10	4
19.95	85	16	8	1
20.083	77	12	8	3
20.216	87	2	8	9
20.349	83	13	15	6
20.482	76	12	5	6
20.615	81	15	10	4
20.748	84	18	3	7
20.881	77	12	3	9
21.014	73	18	0	8
21.147	76	16	8	6
21.28	89	12	3	10
21.413	83	15	3	9
21.546	77	15	8	9
21.679	83	7	3	6
21.812	87	16	13	6
21.945	82	15	10	7
22.078	91	11	5	4
22.211	90	7	10	9
22.344	100	17	10	4
22.477	89	24	8	7
22.61	85	16	5	8
22.743	82	11	3	7
22.876	89	13	8	7
23.009	82	19	8	4
23.142	94	12	8	4
23.275	92	12	10	2
23.408	92	18	5	3
23.541	89	16	15	3
23.674	93	18	8	6
23.807	91	17	15	3
23.94	85	18	8	4
24.073	95	15	8	8
24.206	85	13	21	9
24.339	89	17	3	7
24.472	89	15	13	2
24.605	95	12	5	2
24.738	100	19	5	1
24.871	91	14	5	4
