# Supplementary material for: Direct observation of 3D nitrogen distribution in silicon-based dielectrics using atom probe tomography
Source: Nat Commun. 2025 Jul 1;16:5612. doi: 10.1038/s41467-025-60732-2 (PMC12214997; doi:10.1038/s41467-025-60732-2)
Supplement: Supplementary file 3 — Source data [file 41467_2025_60732_MOESM3_ESM.zip › Source data/Source data for Supplementary Fig.11.xls]

## Sheet: Supplementary Fig.11
CSR (Si++/Si+)	N concentration (at.%)
5.57527	21.0959
5.49849	21.3018
5.36806	20.5479
5.30306	28.9709
5.66959	29.9255
5.45943	31.8182
