# Supplementary material for: Direct observation of 3D nitrogen distribution in silicon-based dielectrics using atom probe tomography
Source: Nat Commun. 2025 Jul 1;16:5612. doi: 10.1038/s41467-025-60732-2 (PMC12214997; doi:10.1038/s41467-025-60732-2)
Supplement: Supplementary file 3 — Source data [file 41467_2025_60732_MOESM3_ESM.zip › Source data/Source data for Supplementary Fig.13.xls]

## Sheet: Supplementary Fig.13
7.20381	24.4081
7.23224	28.4535
7.26065	33.0762
7.28908	38.3489
7.31749	44.3373
7.3459	51.1217
7.37433	58.7893
7.40274	67.418
7.43116	77.1101
7.45957	87.9499
7.48798	100.043
7.51641	113.5
7.54482	128.411
7.57325	144.9
7.60166	163.057
7.63007	182.998
7.6585	204.843
7.68691	228.669
7.71534	254.605
7.74375	282.712
7.77216	313.094
7.80059	345.848
7.829	381.003
7.85743	418.657
7.88584	458.808
7.91425	501.506
7.94267	546.79
7.97108	594.598
7.99951	644.963
8.02792	697.778
8.05633	753.007
8.08476	810.597
8.11317	870.367
8.1416	932.26
8.17001	996.044
8.19842	1061.58
8.22685	1128.72
8.25526	1197.15
8.28369	1266.74
8.3121	1337.14
8.34051	1408.12
8.36894	1479.46
8.39735	1550.78
8.42577	1621.86
8.45418	1692.33
8.48259	1761.91
8.51102	1830.35
8.53943	1897.26
8.56786	1962.43
8.59627	2025.49
8.62468	2086.23
8.65311	2144.41
8.68152	2199.72
8.70995	2252.01
8.73836	2301.02
8.76677	2346.6
8.7952	2388.64
8.82361	2426.94
8.85203	2461.45
8.88045	2492.07
8.90886	2518.76
8.93728	2541.51
8.96569	2560.3
8.99412	2575.19
9.02253	2586.19
9.05094	2593.4
9.07937	2596.92
9.10778	2596.83
9.13621	2593.29
9.16462	2586.43
9.19303	2576.41
9.22146	2563.41
9.24987	2547.55
9.2783	2529.06
9.30671	2508.18
9.33512	2484.92
9.36355	2459.65
9.39196	2432.59
9.42038	2403.65
9.44879	2373.37
9.4772	2341.77
9.50563	2308.55
9.53404	2274.54
9.56247	2240.39
9.59088	2204.34
9.61929	2169.75
9.64772	2131.83
9.67613	2096.3
9.70456	2055.09
9.73297	2015.57
9.76138	1985
9.78981	1956.02
9.81822	1899.04
9.84664	1863.83
9.87506	1828.73
9.90347	1793.82
9.93189	1759.11
9.9603	1724.72
9.98873	1690.65
10.0171	1656.98
10.0456	1623.72
10.074	1590.89
10.1024	1558.55
10.1308	1526.68
10.1592	1495.34
10.1876	1464.52
10.2161	1434.21
10.2445	1404.45
10.2729	1375.22
10.3013	1346.55
10.3297	1318.43
10.3582	1290.83
10.3866	1263.78
10.415	1237.25
10.4434	1211.27
10.4718	1185.82
10.5002	1160.86
10.5287	1136.43
10.5571	1112.49
10.5855	1089.05
10.6139	1066.1
10.6423	1043.62
10.6707	1021.61
10.6992	1000.06
10.7276	978.964
10.756	958.313
10.7844	938.083
10.8128	918.291
10.8413	898.903
10.8697	879.935
10.8981	861.366
10.9265	843.178
10.9549	825.383
10.9833	807.953
11.0118	790.902
11.0402	774.21
11.0686	757.86
11.097	741.865
11.1254	726.198
11.1538	710.871
11.1822	695.867
11.2107	681.171
11.2391	666.794
11.2675	652.712
11.2959	638.936
11.3243	625.45
11.3528	612.242
11.3812	599.319
11.4096	586.662
11.438	574.28
11.4664	562.159
11.4949	550.287
11.5233	538.672
11.5517	527.296
11.5801	516.167
11.6085	505.273
11.6369	494.602
11.6653	484.162
11.6938	473.937
11.7222	463.934
11.7506	454.142
11.779	444.551
11.8074	435.169
11.8359	425.978
11.8643	416.987
11.8927	408.186
11.9211	399.566
11.9495	391.132
11.978	382.872
