# Supplementary material for: Direct observation of 3D nitrogen distribution in silicon-based dielectrics using atom probe tomography
Source: Nat Commun. 2025 Jul 1;16:5612. doi: 10.1038/s41467-025-60732-2 (PMC12214997; doi:10.1038/s41467-025-60732-2)
Supplement: Supplementary file 3 — Source data [file 41467_2025_60732_MOESM3_ESM.zip › Source data/Source data for Supplementary Fig.14.xls]

## Sheet: Supplementary Fig.14
Distance (nm)	B atom% (t\-(PN) & t\-(PNA))	B atom% Sigma	Distance (nm)	B atom% (1.5tPN & 0.15t\-(PNA))	B atom% Sigma
0	0.47687	0.15044	0	0.31546	0.14085
0.3	0.36036	0.12718	0.3	0.47847	0.16876
0.6	0.09132	0.06455	0.6	0.25365	0.12666
0.9	0.14085	0.08126	0.9	0.2851	0.14235
1.2	0.7471	0.16643	1.2	0.80531	0.19453
1.5	1.75932	0.34876	1.5	2.72772	0.73426
1.8	1.97044	0.68976	1.8	1.24224	0.61725
2.1	0.37175	0.26238	2.1	1.72414	0.69778
2.4	0.80321	0.39999	2.4	0.46189	0.32585
2.7	0.24876	0.24845	2.7	0	0
3	0	0	3	0	0
3.3	0	0	3.3	0	0
3.6	0	0	3.6	0	0
3.9	0.05076	0.05075	3.9	0	0
4.2	0	0	4.2	0	0
4.5	0	0	4.5	0	0
4.8	0	0	4.8	0	0
5.1	0	0	5.1	0	0
5.4	0	0	5.4	0	0
5.7			5.7	0	0
