# Supplementary material for: Direct observation of 3D nitrogen distribution in silicon-based dielectrics using atom probe tomography
Source: Nat Commun. 2025 Jul 1;16:5612. doi: 10.1038/s41467-025-60732-2 (PMC12214997; doi:10.1038/s41467-025-60732-2)
Supplement: Supplementary file 3 — Source data [file 41467_2025_60732_MOESM3_ESM.zip › Source data/Source data for Supplementary Fig.15.xls]

## Sheet: Supplementary Fig.15
0.0112727	8431.15	20.0134	18.0099
0.0338181	17992.4	112.411	47.0675
0.0563636	29131.4	283.473	127.495
0.078909	40612.4	550.475	230.615
0.101454	50396.4	779.166	321.127
0.124	56516.5	1002.91	470.697
0.146545	62373.2	1202.55	640.352
0.169091	64538.2	1272.39	748.856
0.191636	65680	1351.45	901.345
0.214181	68228	1428.23	1029.69
0.236728	67997.1	1509.4	1161.19
0.259273	66987	1510.21	1196.88
0.281818	66666.8	1540.81	1343.7
0.304363	63563.9	1538.8	1377.48
0.326908	59669.5	1562.26	1437.23
0.349455	59387.1	1607.91	1561.06
0.372	56548.2	1534.56	1578.67
0.394545	55177.8	1634.32	1622.78
0.41709	52138.8	1509.19	1732.45
0.439635	47777.1	1544.47	1712.56
0.462182	46231.3	1574.33	1768.4
0.484727	43491.6	1537.52	1831.79
0.507272	40296.1	1506.13	1794.81
0.529817	38351.9	1472.61	1802.63
0.552362	35065.2	1432.95	1896.67
0.574909	32782.6	1453.95	1832.91
0.597454	30019.3	1402.85	1855.18
0.619999	27680.6	1364.15	1880.95
0.642544	26002.2	1405.79	1774.74
0.665089	23450.5	1359.88	1863.14
0.687636	21742.9	1320.78	1821.73
0.710181	20051.6	1372.94	1876.59
0.732726	17981.1	1349.01	1838.63
0.755272	16710.2	1281.95	1821.61
0.777817	15030.8	1305.72	1828.44
0.800363	13988.2	1286.86	1776.97
0.822909	12783.3	1261.05	1720.34
0.845454	11657.3	1227.87	1734.12
0.867999	10572.3	1208.25	1719.23
0.890544	9994.15	1235.22	1703.58
0.913091	9076.79	1218.02	1727.12
0.935636	8092.69	1221.7	1625.19
0.958181	7482.53	1193.8	1696.03
0.980726	7012.89	1177.45	1584.18
1.00327	6225.6	1182.64	1495.39
1.02582	5614.74	1145.41	1535.88
1.04836	5371.15	1157.71	1503.96
1.07091	4757.97	1110.22	1475.49
1.09345	4362.81	1087.13	1437.33
1.116	4080.16	1047.22	1442.79
1.13854	3538.47	1102.06	1368.69
1.16109	3430.9	1101.64	1260.25
1.18364	3127.5	1073.57	1312.25
1.20618	2899.52	1005.26	1218.26
1.22873	2597.45	1089.53	1223.57
1.25127	2403.22	1069.36	1265.65
1.27382	2144.9	938.282	1165.56
1.29636	1972.86	925.769	1174.08
1.31891	1850.98	942.121	1138.81
1.34145	1603.04	1002.15	1122.67
1.364	1532.39	959.572	1154.97
1.38654	1352.53	941.168	1088.36
1.40909	1320.9	966.694	1106.54
1.43163	1170.19	899.726	1046.74
1.45418	1079.17	899.946	1008.47
1.47673	989.249	881.405	1020.17
1.49927	982.142	876.727	1022.32
1.52182	902.897	889.069	942.602
1.54436	771.773	821.851	1001.03
1.56691	716.902	779.518	918.316
1.58945	680.495	822.847	958.498
1.612	601.146	787.618	957.558
1.63454	614.543	791.641	926.722
1.65709	576.344	755.869	899.232
1.67963	524.398	758.012	919.374
1.70218	442.463	724.894	817.089
1.72472	441.914	727.371	868.624
1.74727	365.583	724.543	830.76
1.76982	384.54	730.243	848.602
1.79236	347.039	693.035	833.864
1.81491	315.753	754.811	829.656
1.83746	298.242	690.155	822.294
1.85999	280.631	671.54	798.128
1.88254	261.061	691.094	803.379
1.90509	238.994	615.675	790.83
1.92764	237.777	632.863	805.479
1.95017	221.409	621.825	828.656
1.97273	222.335	611.364	770.853
1.99528	217.226	640.837	783.436
2.01781	172.358	596.613	824.397
2.04036	172.465	587.812	767.709
2.06291	169.018	536.72	725.843
2.08546	150.025	548.307	776.143
2.10799	168.115	597.55	745.716
2.13054	139.732	594.438	704.951
2.15309	127.345	602.154	688.299
2.17563	132.673	552.814	732.116
2.19818	117.361	546.149	698.688
2.22073	108.146	538.075	684.127
2.24328	112.605	552.322	658.039
2.26581	86.977	550.886	716.438
2.28836	85.9786	504.672	699.732
2.31091	105.071	518.885	689.299
2.33346	92.9821	533.212	655.958
2.35599	68.7427	511.975	659.08
2.37854	68.8064	451.333	615.568
2.40109	72.8539	511.374	637.233
2.42363	74.8083	515.708	674.704
2.44618	68.7767	523.026	636.193
2.46873	62.7004	503.655	627.879
2.49128	59.6058	470.571	644.512
2.51381	51.5122	531.033	648.754
2.53636	69.773	480.853	640.392
2.55891	59.6132	466.193	643.472
2.58144	46.557	478.43	611.3
2.60399	41.4388	413.817	612.338
2.62654	36.317	447.973	605.035
2.64909	48.5003	458.111	589.552
2.67163	58.6588	409.514	601.923
2.69418	49.4909	452.938	642.432
2.71673	38.4008	419.115	633.114
2.73926	38.3629	396.664	611.262
2.76181	49.5062	411.971	627.879
2.78436	33.3923	402.048	636.193
2.80691	32.3275	387.923	581.187
2.82945	36.3797	404.234	601.96
2.852	34.3862	383.155	564.618
2.87455	28.2605	391.818	623.723
2.8971	23.2505	360.441	523.268
2.91963	18.1921	389.124	572.901
2.94218	30.3202	357.871	530.529
2.96473	31.3114	388.277	580.187
2.98726	25.238	360.301	536.695
3.00981	24.2218	346.623	536.695
3.03236	27.2537	322.726	572.936
3.05491	28.2918	354.459	599.848
3.07745	18.163	312.27	585.332
3.1	16.1777	316.871	543.93
3.12255	20.1948	332.123	539.829
3.14508	17.1788	375.387	551.168
3.16763	23.239	351.12	518.106
3.19018	21.2392	363.274	542.896
3.21273	20.2284	317.487	529.496
3.23526	20.1823	342.499	531.562
3.25781	17.2021	360.553	508.82
3.28036	24.2277	319.697	540.862
3.3029	19.1725	335.737	542.896
3.32545	25.2557	333.197	524.333
3.348	19.1821	311.636	499.539
3.37055	16.1767	282.022	524.3
3.39308	15.1559	339.391	503.663
3.41563	19.1963	287.473	526.398
3.43818	18.1932	341.754	545.997
3.46073	20.1997	318.544	542.93
3.48326	26.2257	287.311	540.862
3.50582	12.1348	293.667	487.202
3.52837	14.1459	323.239	503.694
3.5509	8.07989	274.036	530.529
3.57345	13.1205	305.012	538.762
3.596	13.1286	276.93	507.82
3.61855	14.1528	284.48	524.3
3.64108	8.07143	281.036	492.323
3.66363	14.1424	276.158	493.354
3.68618	19.1854	277.069	523.268
3.70872	21.2274	290.534	463.495
3.73127	19.2295	275.921	487.172
3.75382	13.1327	276.031	517.074
3.77637	7.07885	258.471	494.415
3.7989	13.1254	289.678	486.142
3.82145	16.1699	251.547	507.788
3.844	14.1407	229.493	514.01
3.86653	16.1693	252.337	460.409
3.88908	14.1433	261.54	487.172
3.91163	7.06794	251.312	462.466
3.93418	5.04418	263.916	458.352
3.95672	10.1048	243.397	438.852
3.97927	12.1154	262.65	454.248
4.00182	16.1658	222.804	459.38
4.02437	10.1061	245.198	447.044
4.0469	9.09352	232.299	491.354
4.06945	14.1398	267.909	440.906
4.092	15.1587	229.678	461.437
4.11453	14.1546	227.222	454.239
4.13708	10.0912	249.449	441.934
4.15963	12.1064	228.465	447.044
4.18218	11.1095	211.218	415.243
4.20472	9.10194	227.739	435.743
4.22727	5.0504	241.779	451.155
4.24982	9.08823	190.626	392.668
4.27235	8.0774	222.169	446.016
4.2949	11.126	239.902	443.961
4.31745	6.06515	214.411	413.192
4.34	11.1068	204.062	414.217
4.36254	9.08288	228.456	419.346
4.38509	3.02968	216.324	421.372
4.40764	9.08344	212.868	407.014
4.43017	9.09745	226.694	426.503
4.45272	5.05196	195.776	436.77
4.47527	7.07099	218.714	402.914
4.49782	9.10925	210.106	394.741
4.52035	9.09072	225.385	429.583
4.5429	12.1326	192.33	436.77
4.56545	7.06969	213.067	407.014
4.588	5.04542	218.355	403.939
4.61054	5.04897	195.584	433.69
4.63309	6.05656	191.747	417.269
4.65564	8.08587	179.172	443.961
4.67817	8.07243	185.541	420.372
4.70072	10.103	195.608	379.358
4.72327	10.0999	177.238	401.914
4.74582	3.02987	210.914	375.265
4.76835	6.05917	209.002	428.636
4.7909	15.154	180.219	374.265
4.81345	9.09801	217.234	376.288
4.83599	5.05476	165.062	426.503
4.85854	5.04598	202.986	396.766
4.88109	5.05133	171.936	409.09
4.90364	13.1416	174.653	380.382
4.92617	3.03248	184.291	383.452
4.94872	7.07492	200.908	404.964
4.97127	6.06553	197.547	379.358
4.9938	9.09408	178.18	409.064
5.01635	6.06777	192.569	401.914
5.0389	9.09857	194.688	382.429
5.06146	7.07798	180.216	392.668
5.08399	5.05539	184.443	378.358
5.10654	9.09745	189.648	428.556
5.12909	7.07031	177.906	381.405
5.15164	11.1157	155.454	347.663
5.17417	10.1061	174.981	418.295
5.19672	7.07448	183.488	417.269
5.21927	11.1095	162.988	371.173
5.24181	8.08288	187.55	367.082
5.26436	4.04269	184.066	364.059
5.28691	4.04169	143.355	353.836
5.30946	6.06216	166.123	374.242
5.33199	10.1111	163.27	392.668
5.35454	4.04269	194.571	390.62
5.37709	5.05009	185.431	372.219
5.39962	5.05445	172.936	370.15
5.42217	7.06707	160.638	360.969
5.44472	5.05944	175.275	370.173
5.46727	13.1456	163.887	360.969
5.48981	4.04568	183.052	374.242
5.51236	6.0689	167.958	352.771
5.53491	5.04822	154.574	348.684
5.55744	5.05663	157.751	368.104
5.57999	13.1367	183.53	347.663
5.60254	2.0206	187.419	381.405
5.62509	4.04244	145.618	335.431
5.64762	10.1061	148.227	381.405
5.67017	6.06515	161.005	373.227
5.69272	0	175.885	384.476
5.71527	7.07885	149.552	342.556
5.73781	8.09386	183.076	373.219
5.76036	6.07302	162.753	359.925
5.78291	7.06446	166.905	347.684
5.80544	8.08488	162.832	345.62
5.82799	7.07187	162.649	380.382
5.85054	3.03136	145.212	368.104
5.87309	3.02987	165.899	364.014
5.89563	7.08191	134.37	356.858
5.91818	5.04437	157.642	349.727
5.94073	6.06465	153.733	327.267
5.96326	6.06253	150.584	358.925
5.98581	5.06226	173.818	348.684
6.00836	6.0644	153.574	380.382
6.03091	1.01158	175.72	359.925
6.05344	2.02022	140.337	366.082
6.07599	2.02522	151.664	351.792
6.09854	9.09352	162.955	335.41
6.12108	7.07274	149.589	314.009
6.14363	6.06815	159.68	330.307
6.16618	2.02072	156.835	306.856
6.18873	5.05351	154.663	343.577
6.21126	7.08016	155.792	339.493
6.23381	9.09296	171.903	368.104
6.25636	7.07536	190.615	350.727
6.27891	5.05164	162.708	332.369
6.30144	4.04418	178.249	308.894
6.32399	5.06132	177.058	316.028
6.34654	6.06628	158.654	311.951
6.36908	6.06253	163.877	341.535
6.39163	6.07152	166.026	299.725
6.41418	14.1634	166.563	299.725
6.43673	4.04493	140.4	350.749
6.45926	8.08587	155.55	331.328
6.48181	5.05476	163.966	330.307
6.50436	5.06038	128.981	312.97
6.52689	6.06141	165.779	332.348
6.54944	10.1111	179.077	333.369
6.57199	5.06163	148.604	278.368
6.59455	7.08672	150.322	327.246
6.61708	3.03398	165.054	337.451
6.63963	5.05539	133.225	349.706
6.66218	2.02247	171.182	318.087
6.68471	6.06029	153.65	316.028
6.70726	3.03173	148.355	306.856
6.72981	2.0224	141.29	310.932
6.75236	5.0504	148.521	331.328
6.7749	5.05289	175.079	312.97
6.79745	11.1218	173.117	275.3
6.82	4.04319	166.708	328.267
6.84255	6.07377	163.199	286.49
6.86508	9.10138	144.387	266.166
6.88763	3.03211	146.528	276.317
6.91018	5.0582	161.762	282.42
6.93271	6.07452	137.456	279.368
6.95526	9.10925	142.432	292.597
6.97781	5.05913	139.283	318.067
7.00036	6.06403	149.552	304.818
7.0229	4.0435	176.99	287.508
7.04545	8.09136	154.596	310.932
7.068	4.04294	152.816	296.67
7.09053	10.1211	179.16	306.856
7.11308	4.04312	151.77	312.99
7.13563	2.02459	161.861	276.334
7.15818	3.03435	144.416	299.743
7.18071	5.06257	156.575	300.743
7.20326	3.03348	136.265	289.543
7.22581	9.10419	148.602	282.438
7.24835	5.05289	145.881	270.216
7.2709	3.0351	159.835	275.3
7.29345	6.06328	147.472	280.386
7.316	6.06447	139.348	278.368
7.33853	4.04643	159.734	275.3
7.36108	5.05196	148.309	270.216
7.38363	6.06965	153.947	319.087
7.40618	5.05757	169.839	278.351
7.42871	10.1155	159.746	276.317
7.45127	5.05507	146.714	319.087
7.47382	4.04019	171.167	298.706
7.49635	6.06852	150.354	279.368
7.5189	8.08238	149.367	271.233
7.54145	3.03454	129.124	260.085
7.564	7.07405	142.523	253.958
7.58653	11.1342	169.83	257.005
7.60908	8.09236	139.085	274.283
7.63163	2.02272	164.748	243.805
7.65417	3.03173	150.266	261.069
7.67672	7.08016	158.586	283.438
7.69927	10.103	145.676	273.266
7.72182	6.07152	132.212	286.49
7.74435	9.0924	163.969	252.943
7.7669	5.05414	165.789	255.989
7.78945	12.1543	167.771	248.896
7.81198	2.02209	169.877	274.317
7.83453	6.07377	149.525	224.545
7.85708	11.1315	157.681	229.601
7.87963	5.05601	147.245	270.216
7.90217	4.04531	140.397	249.896
7.92472	1.01058	129.333	276.334
7.94727	6.07002	125.068	244.82
7.96982	2.02347	137.246	234.687
7.99235	9.10194	153.624	251.927
8.0149	12.1385	151.757	218.45
8.03745	5.05663	158.625	242.79
8.05998	4.04044	152.676	234.673
8.08253	4.04518	140.261	243.805
8.10508	8.08587	139.352	241.775
8.12764	6.06403	152.499	263.101
8.15017	9.10307	144.335	267.167
8.17272	11.1239	145.338	210.357
8.19527	4.04768	156.533	255.989
8.2178	12.149	130.955	259.037
8.24035	5.06101	162.806	254.974
8.2629	5.05507	143.501	255.989
8.28545	8.09136	149.45	235.687
8.30799	1.0112	167.833	271.233
8.33054	5.05196	143.297	233.658
8.35309	8.09136	149.351	234.673
8.37562	7.0806	146.596	233.658
8.39817	5.0532	143.327	252.958
8.42072	2.02247	137.063	235.687
8.44327	8.08937	171.992	231.63
8.4658	7.08635	131.04	222.518
8.48835	6.06403	164.06	228.587
8.5109	5.04884	132.057	246.85
8.53345	11.1212	131.049	245.835
8.55599	4.05118	161.777	213.384
8.57854	6.06965	140.293	228.587
8.60109	3.03642	136.329	207.306
8.62362	6.0779	124.076	234.673
8.64617	4.04344	145.546	223.518
8.66872	2.02222	144.388	225.545
8.69127	6.06628	143.217	224.532
8.7138	14.1704	142.223	232.644
8.73635	4.04468	145.411	255.989
8.7589	3.0308	133.906	240.76
8.78144	2.02222	163.875	249.896
8.80399	4.04468	138.388	234.673
8.82654	2.02147	141.262	203.256
8.84909	5.0582	131.196	208.319
8.87162	7.08454	152.756	221.49
8.89417	6.06927	171.753	219.463
8.91672	5.05289	149.766	208.319
8.93925	5.05788	139.353	208.319
8.9618	4.04868	137.354	216.423
8.98436	5.06301	141.111	239.746
9.00691	7.07143	134.124	211.357
9.02944	4.04893	144.497	220.477
9.05199	9.09689	133.022	190.099
9.07454	5.05976	162.534	198.194
9.09709	3.03136	136.102	205.281
9.11962	6.0719	138.177	212.37
9.14217	7.07623	163.49	222.518
9.16472	6.06965	147.198	203.256
9.18726	4.04094	114.705	212.37
9.20981	2.02359	145.249	212.383
9.23236	8.09012	153.403	234.687
9.25491	4.04431	137.13	212.37
9.27744	2.02172	137.122	197.206
9.29999	1.01195	138.271	199.206
9.32254	7.08191	146.796	174.941
9.34507	0	147.399	224.532
9.36762	7.09418	142.17	207.306
9.39017	2.02047	150.359	209.339
9.41272	4.04993	159.736	190.099
9.43526	1.01139	139.908	176.952
9.45781	3.03454	148.41	220.477
9.48036	4.04618	147.408	219.463
9.50289	4.04069	126.706	218.45
9.52544	6.07916	131.941	204.268
9.54799	4.04543	136.035	208.319
9.57054	7.08279	125.86	165.836
9.59307	1.01189	138.117	187.075
9.61562	4.04543	136.144	206.293
9.63817	7.07879	132.977	187.064
9.66072	2.02147	125.86	178.974
9.68326	8.09986	143.34	172.909
9.70581	4.04918	132.031	220.477
9.72836	5.05539	159.478	168.867
9.75089	7.08454	131.183	188.075
9.77344	4.04119	119.822	202.243
9.79599	11.1218	106.551	213.384
9.81854	5.05289	131.94	202.243
9.84108	3.03867	131.909	197.182
9.86363	3.03698	120.541	194.146
9.88618	4.04918	124.918	173.92
9.90871	6.07115	128.753	177.963
9.93126	4.04643	105.318	170.888
9.95381	6.07527	115.63	200.218
9.97636	6.06665	120.69	169.878
9.99889	4.04119	114.507	198.206
10.0214	1.01283	134.823	160.796
10.044	6.06702	131.917	185.041
10.0665	1.01058	109.565	161.796
10.0891	1.01114	135.233	202.256
10.1116	3.043	127.969	192.122
10.1342	5.05938	122.818	170.888
10.1567	3.03323	116.62	201.231
10.1793	3.03061	127.731	170.899
10.2018	4.05369	125.847	186.064
10.2244	4.04543	106.346	178.974
10.2469	5.07072	125.68	170.888
10.2694	3.03342	111.49	184.03
10.292	5.06257	115.538	182.007
10.3145	0	106.426	154.728
10.3371	9.09689	117.674	159.777
10.3596	5.06195	120.557	162.806
10.3822	5.05913	107.349	174.931
10.4047	5.06088	115.751	169.888
10.4273	5.05476	103.299	157.757
10.4498	6.07115	111.325	154.728
10.4723	6.06852	117.761	184.03
10.4949	4.04244	111.504	148.673
10.5174	2.02222	120.499	172.909
10.54	6.06216	101.237	169.878
10.5625	3.03604	118.384	152.709
10.5851	3.03754	125.642	184.041
10.6076	3.03173	111.446	191.11
10.6302	1.0117	125.762	166.847
10.6527	4.05369	102.245	171.899
10.6753	7.0841	98.1511	161.796
10.6978	7.09769	104.344	153.719
10.7203	6.07365	86.1384	152.709
10.7429	1.01133	101.21	175.952
10.7654	1.0132	105.384	134.551
10.788	6.0734	107.377	160.796
10.8105	2.02309	104.264	152.709
10.8331	6.0719	107.491	149.682
10.8556	5.06076	110.522	132.535
10.8782	2.02484	101.229	155.738
10.9007	6.06721	126.674	134.551
10.9233	2.02309	95.0445	164.826
10.9458	4.04843	126.58	166.847
10.9683	4.04044	106.308	167.857
10.9909	3.03379	106.362	144.637
11.0134	9.11657	106.308	153.719
11.036	2.02035	109.525	152.709
11.0585	3.03698	124.802	154.738
11.0811	2.02259	88.1074	141.61
11.1036	3.03099	95.0859	167.857
11.1262	7.08235	117.645	138.584
11.1487	3.03604	103.293	130.518
11.1713	4.04044	99.2051	144.637
11.1938	3.03698	109.401	142.619
11.2163	5.06257	102.214	146.654
11.2389	3.03361	100.344	120.442
11.2614	3.03099	99.0506	147.663
11.284	3.03379	105.395	149.682
11.3065	3.03411	91.0279	141.61
11.3291	7.07929	101.219	149.691
11.3516	5.05289	97.2217	142.619
11.3742	3.03585	89.017	151.7
11.3967	1.01239	93.1429	136.568
11.4193	5.06257	77.8771	122.456
11.4418	2.02509	89.9993	138.584
11.4643	7.07841	103.257	130.518
11.4869	3.03679	100.117	155.738
11.5094	7.08235	95.9638	164.826
11.532	6.07415	104.231	123.464
11.5545	6.08091	96.1713	139.593
11.5771	3.03155	83.9931	125.479
11.5996	4.04543	83.8984	144.637
11.6222	3.03248	106.242	103.325
11.6447	5.05913	101.086	135.559
11.6673	3.03736	68.7426	141.61
11.6898	3.03754	101.108	115.405
11.7124	3.03211	83.8607	116.413
11.7349	6.06291	78.818	113.391
11.7574	5.06758	83.842	143.628
11.78	1.01164	88.0792	134.551
11.8025	3.03342	88.9406	139.593
11.8251	2.02197	94.1224	118.427
11.8476	3.03155	99.1585	143.628
11.8702	5.0557	79.7571	123.472
11.8927	6.0734	109.292	140.602
11.9153	6.07978	78.784	142.619
11.9378	1.01133	89.9109	124.472
11.9604	2.02484	88.9973	88.2372
11.9829	7.0771	94.013	115.405
12.0054	4.04568	89.9736	125.487
12.028	3.03173	89.8975	108.358
12.0505	3.03155	102.043	120.442
12.0731	6.06852	67.6581	111.378
12.0956	2.02309	68.5924	129.511
12.1182	5.06602	89.9638	104.331
12.1407	5.05913	71.6848	112.385
12.1633	5.06445	96.0656	117.42
12.1858	7.08104	100.091	85.2213
12.2084	4.04943	91.9511	117.42
12.2309	8.09736	76.7619	133.543
12.2534	3.03698	80.8435	99.3003
12.276	6.07903	77.6997	121.449
12.2985	3.03099	83.9264	127.495
12.3211	6.07302	75.7821	110.371
12.3436	4.04693	74.739	104.338
12.3662	2.02347	95.0616	113.391
12.3887	6.07002	85.7826	105.344
12.4113	5.05663	77.8001	113.391
12.4338	5.06445	95.9912	107.351
12.4564	2.02397	80.824	108.358
12.4789	5.0582	75.7468	104.331
12.5014	2.02134	71.6628	105.338
12.524	5.04791	73.6678	99.3003
12.5465	3.03923	77.7192	103.331
12.5691	4.04493	71.6628	111.384
12.5916	3.03829	76.8248	133.543
12.6142	5.0582	77.7523	111.378
12.6367	6.06777	68.6536	126.487
12.6593	3.03529	67.6866	109.364
12.6818	2.02222	77.7811	107.351
12.7044	3.0323	91.8382	104.331
12.7269	2.02209	66.5648	101.313
12.7494	6.07227	92.932	114.398
12.772	5.05988	73.6497	106.344
12.7945	4.041	72.6277	107.351
12.8171	5.05757	86.7838	106.344
12.8396	2.02309	84.7518	114.398
12.8622	7.07679	63.545	105.338
12.8847	3.03492	61.4769	94.2707
12.9073	6.06965	68.5862	109.364
12.9298	2.02309	84.7555	109.364
12.9524	6.08066	71.566	96.2824
12.9749	2.02447	69.5755	106.344
12.9974	3.03417	78.6966	95.2765
13.02	9.11657	78.6482	84.2161
13.0425	5.05445	67.5713	80.196
13.0651	5.0582	56.4687	101.313
13.0876	4.04531	57.44	106.344
13.1102	2.02622	73.6089	107.351
13.1327	6.06328	69.6561	101.319
13.1553	3.03473	68.5145	106.344
13.1778	4.04418	72.5849	95.2765
13.2004	5.05913	67.6344	92.2649
13.2229	4.04887	81.776	109.364
13.2454	5.05645	70.7068	95.2823
13.268	8.0769	72.5687	110.371
13.2905	5.05882	78.6998	94.2707
13.3131	3.03342	62.5844	97.2883
13.3356	5.0504	71.6893	83.2109
13.3582	10.1261	72.567	88.2372
13.3807	0	60.5581	102.319
13.4033	3.03836	66.6058	88.2372
13.4258	3.03248	60.4614	98.2943
13.4483	2.02347	64.4732	76.1768
13.4709	3.03379	67.5214	96.2824
13.4934	2.02372	75.5616	87.2318
13.516	2.02472	75.5512	84.2161
13.5385	3.02931	54.4313	89.2426
13.5611	4.04643	65.5501	101.319
13.5836	2.02422	60.4785	107.351
13.6062	1.01214	60.4835	92.2593
13.6287	4.04743	74.7471	85.2265
13.6513	5.05951	67.4798	73.1631
13.6738	2.02409	56.3811	85.2213
13.6963	3.03061	64.5117	89.2426
13.7189	5.06476	59.4504	91.2537
13.7414	8.09536	81.7342	80.196
13.764	4.04943	62.4883	90.2481
13.7865	2.02534	53.3751	79.1911
13.8091	3.03361	72.4912	94.2707
13.8316	4.04818	55.4655	98.2943
13.8542	7.0771	57.5001	64.1292
13.8767	4.04818	68.5735	89.243
13.8993	1.01201	73.6814	79.1911
13.9218	3.03286	81.7026	90.2481
13.9443	3.03398	69.5381	70.15
13.9669	4.04868	71.5702	93.2707
13.9894	1.01139	66.5525	87.2318
14.012	6.06665	71.5436	89.2426
14.0345	6.06777	66.4707	74.1676
14.0571	7.09217	71.4988	93.2649
14.0796	4.03802	70.5031	82.2059
14.1022	7.08279	55.4035	81.2009
14.1247	3.04168	60.4387	84.2161
14.1473	6.07828	61.4556	74.1722
14.1698	2.02347	73.545	70.15
14.1923	4.04468	48.3869	75.1722
14.2149	10.1211	73.5362	80.196
14.2374	5.0582	64.467	78.1863
14.26	7.08935	66.4772	70.15
14.2825	3.03417	57.4278	74.1676
14.3051	5.05539	56.4653	72.1587
14.3276	1.0117	71.5549	90.2536
14.3502	5.06038	54.4272	80.196
14.3727	0	58.4172	92.2593
14.3953	5.06288	57.373	77.1862
14.4178	2.02072	56.4114	72.1587
14.4403	4.04737	62.4295	80.196
14.4629	1.01095	64.5199	78.1863
14.4854	4.05043	56.3994	65.1293
14.508	7.08891	55.3735	64.1253
14.5305	5.06978	55.3903	70.15
14.5531	3.03529	51.3629	75.1722
14.5756	4.04818	58.3168	69.1457
14.5982	4.04493	62.4783	69.1499
14.6207	6.06815	51.3831	76.1768
14.6433	4.04718	48.3361	81.2009
14.6658	4.04468	52.3902	91.2537
14.6883	6.06179	47.2698	66.1333
14.7109	3.03435	44.278	60.1101
14.7334	6.07903	67.4758	68.1415
14.756	5.05944	59.4007	62.1176
14.7785	2.02222	64.4446	76.1768
14.8011	2.02184	46.3749	66.1414
14.8236	2.02234	65.4696	81.2009
14.8462	2.02209	51.3715	68.1415
14.8687	2.02459	50.3316	67.1374
14.8913	4.04874	61.3836	87.2318
14.9138	4.04668	60.3908	67.1374
14.9363	5.05196	45.2993	64.1253
14.9589	3.03379	55.3598	72.1587
14.9814	3.03323	56.375	75.1768
15.004	2.02234	51.285	78.1863
15.0265	2.02172	54.3684	56.0959
15.0491	1.00983	64.4442	73.1631
15.0716	1.01214	59.3798	69.1457
15.0942	4.04856	48.2704	69.1457
15.1167	1.01189	67.4467	62.1176
15.1392	4.04443	62.4204	60.1101
15.1618	4.04618	70.547	69.1457
15.1843	3.03454	63.3866	75.1722
15.2069	4.04593	47.2357	70.15
15.2294	6.07252	49.3297	74.1676
15.252	4.04662	64.4723	63.1252
15.2745	5.05539	58.3449	61.1138
15.2971	3.03529	50.2977	67.1374
15.3196	5.05532	52.3322	59.1065
15.3422	7.08672	60.3352	61.1138
15.3647	5.06007	54.3197	61.1138
15.3872	2.02409	62.3783	53.0859
15.4098	3.03811	52.4104	66.1333
15.4323	5.06163	52.3221	58.1029
15.4549	3.03717	47.2916	60.1101
15.4774	2.02397	38.2252	60.1101
15.5	1.01139	48.2899	80.196
15.5225	4.04643	47.2452	77.1815
15.5451	4.04793	49.297	66.1333
15.5676	5.06257	55.3191	52.0827
15.5902	4.04643	58.3234	54.0892
15.6127	5.0557	59.3423	61.1138
15.6353	3.03442	56.3188	81.2009
15.6578	1.01151	40.1789	67.1374
15.6804	3.03379	49.2692	69.1457
15.7029	2.02584	68.4288	59.1065
15.7254	4.04874	47.3059	66.1333
15.748	1.0127	48.2929	70.15
15.7705	2.02509	52.2791	48.0704
15.7931	4.04818	48.2563	65.1333
15.8156	3.03585	68.4808	71.1543
15.8382	3.03099	34.2045	52.0827
15.8607	6.07903	57.4067	49.0734
15.8833	2.02497	65.4093	71.1543
15.9058	2.02222	45.2243	72.1587
15.9284	2.02647	49.2766	66.1373
15.9509	2.02184	59.397	53.0859
15.9734	4.04943	58.3238	70.15
15.996	0	59.3606	58.1029
16.0185	1.01421	51.2712	61.1138
16.0411	3.03698	48.2698	62.1176
16.0636	2.02484	60.3352	53.0859
16.0862	4.04843	49.253	58.1029
16.1087	3.03548	53.3272	53.0859
16.1313	3.03679	51.2801	37.0418
16.1538	5.06445	49.26	59.1065
16.1764	7.08404	42.2061	50.0765
16.1989	3.03473	59.2877	52.0827
16.2214	3.02968	51.2852	56.0959
16.244	0	41.2277	48.0704
16.2665	6.06628	43.1991	55.0925
16.2891	2.02209	47.2582	58.1065
16.3116	5.06821	41.2531	56.0959
16.3342	6.06965	61.3314	60.1101
16.3567	5.05539	52.268	56.0959
16.3793	3.03417	49.2826	57.0994
16.4018	6.06628	42.2216	53.0859
16.4244	4.04568	46.2314	53.0859
16.4469	1.01258	49.242	55.0959
16.4694	2.02428	51.2738	41.0514
16.492	3.03905	45.2611	60.1138
16.5145	3.0323	45.227	61.1138
16.5371	3.03567	46.221	60.1101
16.5596	2.02597	37.1685	64.1253
16.5822	2.02109	54.3113	61.1138
16.6047	5.05882	43.2228	43.0565
16.6273	1.01239	42.2216	41.0514
16.6498	1.01258	49.242	45.0619
16.6723	2.02384	52.2762	60.1101
16.6949	3.03473	43.1753	49.0734
16.7174	1.01289	48.2514	46.0675
16.74	6.07452	61.3423	54.0892
16.7625	2.02209	41.2126	53.0859
16.7851	4.04593	51.2519	38.0465
16.8076	4.04244	43.2362	42.0539
16.8302	2.0224	39.1974	48.0704
16.8527	6.0704	51.2513	53.0859
16.8753	5.06226	41.2005	52.0827
16.8978	5.06257	52.3189	58.1029
16.9203	0	32.1314	54.0892
16.9429	0	44.213	43.0565
16.9654	3.03361	46.2314	50.0765
16.988	4.04993	37.1918	55.0925
17.0105	6.07152	41.21	53.0859
17.0331	2.02334	42.2181	62.1176
17.0556	3.03604	36.169	33.0333
17.0782	1.01151	51.2236	55.0925
17.1007	2.02509	50.2576	58.1029
17.1233	8.1003	44.1766	40.0489
17.1458	3.02856	37.144	59.1065
17.1683	2.02259	47.2176	51.0795
17.1909	1.01052	48.2213	43.0565
17.2134	3.03417	24.1	53.0859
17.2361	4.04668	45.1945	60.1101
17.2586	5.0632	42.1879	49.0734
17.2811	4.04918	45.2194	47.0675
17.3037	5.06163	37.1714	63.1214
17.3262	1.01283	47.2545	38.0441
17.3487	1.01052	52.2672	47.0704
17.3713	1.01226	33.1203	47.0675
17.3938	2.02422	40.1519	54.0892
17.4163	2.02484	49.2208	33.0333
17.4389	3.03598	43.1885	42.0539
17.4614	2.02628	36.1434	38.0441
17.4839	2.02084	43.2219	51.0827
17.5065	3.03529	58.2775	55.0959
17.529	2.02272	36.1599	28.024
17.5517	1.01058	53.1932	52.0827
17.5742	3.03811	46.2483	47.0675
17.5968	5.0504	38.162	39.0489
17.6193	5.05632	47.1569	53.0859
17.6418	7.09111	45.2	41.0514
17.6644	2.02509	46.2495	34.0353
17.6869	4.04344	42.1963	38.0441
17.7094	5.05258	50.2236	47.0675
17.732	4.05143	35.1534	38.0441
17.7545	2.02597	51.241	40.0489
17.777	1.01477	45.2051	37.0418
17.7996	2.02297	49.2146	35.0374
17.8221	3.03435	45.1945	36.0396
17.8446	2.02284	53.2552	45.0619
17.8673	2.01972	48.1971	43.0565
17.8899	4.04468	45.1807	36.0396
17.9124	0	31.1152	47.0675
17.9349	2.01947	43.1786	47.0675
17.9575	5.05632	42.1644	50.0765
17.98	2.02035	58.27	37.0418
18.0025	1.01251	33.1445	49.0764
18.0251	2.02497	33.1467	39.0465
18.0476	4.04818	57.2885	37.0418
18.0701	0	29.1146	46.0647
18.0927	3.02987	36.1389	28.024
18.1152	1.01183	47.1945	41.0514
18.1377	3.03061	36.1643	35.0374
18.1603	4.05143	28.0943	33.0333
18.183	1.0127	55.2912	43.0565
18.2055	2.02309	42.2113	34.0353
18.228	1.01114	39.171	39.0465
18.2506	3.03398	60.2818	33.0333
18.2731	2.02609	42.1924	37.0418
18.2956	1.01176	46.2065	40.0489
18.3182	4.04918	65.3313	40.0489
18.3407	5.06445	31.1035	41.0514
18.3632	2.02484	52.2004	39.0465
18.3858	4.04718	55.2216	41.0514
18.4083	0	54.2517	35.0374
18.4308	1.01189	43.1781	41.0539
18.4534	4.04543	35.1284	41.0514
18.4761	5.05944	39.1542	53.0866
18.4986	7.0841	50.1992	36.0396
18.5211	3.0371	45.189	30.0275
18.5437	1.01189	46.2348	42.0539
18.5662	2.02184	24.0684	36.0396
18.5887	6.0689	41.1789	49.0764
18.6113	1.01058	46.2031	33.0333
18.6338	1.01283	37.1599	38.0441
18.6563	4.04443	58.2382	38.0441
18.6789	2.02297	43.1673	39.0465
18.7014	3.03548	41.162	28.024
18.7239	3.03604	44.1726	31.0294
18.7465	3.03923	25.0849	23.0162
18.769	5.05788	44.1374	28.024
18.7917	5.0557	55.252	44.0592
18.8142	1.01133	43.1703	43.0565
18.8368	2.02272	42.1647	35.0374
18.8593	3.03585	49.2087	46.0647
18.8818	2.02472	42.1647	34.0353
18.9044	1.0117	49.1967	33.0333
18.9269	2.02409	49.215	41.0514
18.9494	4.04618	46.1833	37.0418
18.972	1.01077	45.2	29.0257
18.9945	3.02949	57.2394	39.0465
19.017	2.02134	43.2015	38.0441
19.0396	2.02209	45.1629	27.0223
19.0621	1.01164	42.1389	38.0441
19.0846	1.01114	46.2059	36.0396
19.1073	5.06476	59.2333	31.0294
19.1299	3.03167	54.2415	31.0294
19.1524	3.02999	52.1596	33.0333
19.1749	1.01008	52.2071	42.0539
19.1975	3.03435	41.1419	36.0396
19.22	0	55.214	39.0465
19.2425	4.04294	52.1976	25.0191
19.2651	7.08454	49.1686	30.0293
19.2876	2.02234	51.2519	43.0565
19.3101	3.03267	52.2346	44.0592
19.3327	7.08235	60.2245	31.0294
19.3552	2.02322	57.2531	27.0223
19.3777	4.0392	58.2305	33.0333
19.4003	1.00958	40.1236	37.0418
19.423	1.01164	50.162	22.0148
19.4455	0	47.1697	44.0592
19.468	4.05194	53.1965	37.0418
19.4906	3.03999	54.2118	30.0275
19.5131	1.01133	53.1815	39.0465
19.5356	2.02459	59.2268	29.0257
19.5582	1.01345	44.2213	31.0294
19.5807	3.03642	49.1756	25.0192
19.6032	2.02284	64.2708	30.0275
19.6258	2.02484	72.2781	34.0353
19.6483	2.02422	57.2148	38.0441
19.6708	2.02259	45.1433	23.0162
19.6934	3.03492	55.2039	44.0592
19.7159	4.04768	71.3287	35.0374
19.7386	3.03829	67.2579	30.0275
19.7611	2.02384	46.1748	29.0275
19.7837	4.04368	73.3426	40.0489
19.8062	0	71.3288	33.0333
19.8287	1.01308	63.2454	28.024
19.8513	2.01885	58.2209	25.0191
19.8738	1.01151	79.3757	39.0465
19.8963	5.05688	62.2356	39.0465
19.9189	1.01101	58.2704	36.0396
19.9414	1.01164	63.2762	32.0313
19.9639	4.04968	67.2773	40.0489
19.9865	1.01245	81.3517	28.024
20.009	4.04238	46.1437	43.0565
20.0315	1.01033	84.4329	36.0396
20.0542	1.01145	70.3343	33.0333
20.0768	2.02409	58.2561	26.0207
20.0993	1.01239	69.2643	36.0396
20.1218	0	65.257	41.0514
20.1444	3.02931	59.1816	45.0619
20.1669	1.01208	70.3615	39.0465
20.1894	5.05851	69.3025	27.0223
20.212	2.02297	71.3026	31.0294
20.2345	1.01176	85.3728	36.0396
20.257	2.02309	71.3069	32.0313
20.2796	4.04993	76.3122	30.0293
20.3021	0	84.3813	23.0162
20.3246	5.06226	75.2833	34.0374
20.3472	4.04724	62.2361	39.0465
20.3699	1.01214	82.3672	24.0176
20.3924	1.00977	70.2531	32.0313
20.4149	5.05663	95.4321	24.0176
20.4375	5.04822	86.4007	31.0294
20.46	1.01052	82.3369	30.0275
20.4825	1.01302	82.3455	32.0313
20.5051	1.0117	94.4325	36.0396
20.5276	2.02222	87.3548	32.0313
20.5501	1.01039	94.4152	16.0078
20.5727	4.04593	85.4251	30.0275
20.5952	6.0719	100.498	30.0275
20.6177	5.05726	99.5192	33.0333
20.6403	4.04693	90.388	45.0619
20.6628	1.01258	114.636	31.0294
20.6855	1.01114	103.521	25.0191
20.708	2.02384	115.618	28.024
20.7306	4.04593	104.556	34.0353
20.7531	3.03573	120.678	24.0176
20.7756	2.01848	98.5112	32.0313
20.7982	1.01039	126.728	35.0374
20.8207	2.02447	123.654	29.0275
20.8432	4.04344	99.5013	25.0191
20.8658	1.01189	99.48	29.0257
20.8883	3.03136	109.552	29.0257
20.9108	0	128.786	34.0353
20.9334	1.01176	114.623	24.0176
20.9559	0	97.4531	30.0275
20.9784	2.02372	115.626	26.0207
21.0011	2.02303	113.629	32.0313
21.0237	1.01164	110.52	34.0353
21.0462	6.06291	117.63	29.0257
21.0687	2.02147	122.599	29.0257
21.0913	0	120.669	35.0374
21.1138	1.01145	129.765	28.024
21.1363	3.03304	136.777	28.024
21.1589	3.03267	128.738	21.0135
21.1814	3.03398	125.665	23.0162
21.2039	3.03698	127.667	42.0539
21.2265	4.03696	145.798	24.0176
21.249	2.02172	143.928	24.0191
21.2715	3.03361	147.89	35.0374
21.2942	1.01276	131.779	29.0275
21.3168	2.02365	158.067	25.0191
21.3393	3.03529	144.838	24.0176
21.3618	4.04443	164.068	25.0191
21.3844	3.03754	152.009	37.0418
21.4069	2.02422	178.21	34.0353
21.4294	1.01158	162.114	32.0313
21.452	4.04618	153.946	29.0257
21.4745	5.05676	187.433	28.024
21.497	2.02309	207.752	31.0294
21.5196	3.03043	184.28	21.0135
21.5421	1.00927	180.351	25.0191
21.5646	1.01133	197.631	33.0333
21.5872	0	210.59	36.0396
21.6099	1.01164	203.581	23.0162
21.6324	2.02259	197.497	27.0223
21.6549	2.02234	180.224	18.0099
21.6775	3.03467	216.703	29.0257
21.7	0	222.723	31.0313
21.7225	4.04069	197.583	27.0223
21.7451	0	246.29	27.0223
21.7676	4.04568	241.13	26.0207
21.7901	3.03323	253.269	30.0275
21.8127	1.0112	227.909	24.0176
21.8352	6.07115	254.468	29.0257
21.8577	2.02397	269.553	31.0294
21.8803	1.0112	302.209	23.0162
21.9028	2.02072	290.975	37.0418
21.9255	2.02172	279.782	29.0257
21.948	4.04593	275.758	22.0148
21.9706	3.03024	294.157	33.0333
21.9931	2.02459	305.412	33.0333
22.0156	3.03604	304.338	31.0313
22.0382	1.00971	314.552	30.0275
22.0607	5.05289	317.459	32.0313
22.0832	3.03623	356.276	22.0148
22.1058	0	307.405	16.0078
22.1283	7.07405	388.219	18.0099
22.1508	4.04718	377.75	24.0176
22.1734	0	378.779	25.0191
22.1959	2.02334	405.415	24.0176
22.2184	1.01002	371.812	31.0294
22.2411	6.0704	382.018	26.0207
22.2637	4.04344	438.482	25.0191
22.2862	4.04443	418.89	20.0122
22.3087	3.03361	454.887	28.024
22.3313	3.03043	480.762	34.0353
22.3538	5.05476	452.8	23.0162
22.3763	3.03685	496.291	25.0191
22.3989	0	525.143	36.0418
22.4214	1.01239	496.189	29.0257
22.4439	2.02197	512.996	32.0313
22.4665	4.05344	535.383	28.0257
22.489	3.03585	579.015	29.0257
22.5115	4.04319	556.167	18.0099
22.5341	2.02284	633.06	25.0191
22.5568	4.04269	616.603	26.0207
22.5793	6.0659	628.661	30.0275
22.6018	3.03417	673.543	32.0313
22.6244	4.04643	655.857	20.0122
22.6469	4.04918	670.477	23.0162
22.6694	2.02147	683.895	27.0223
22.692	3.03323	756.13	29.0257
22.7145	3.03886	771.107	24.0176
22.737	3.03361	798.34	25.0191
22.7596	3.03754	787.571	31.0294
22.7821	3.03736	855.289	34.0353
22.8046	3.03136	856.835	22.0148
22.8272	7.07841	914.832	31.0294
22.8497	9.09689	911.829	22.0148
22.8724	3.03417	969.113	33.0353
22.895	5.05882	924.708	26.0207
22.9175	3.03679	1008.56	27.0223
22.94	3.03173	1020.15	25.0191
22.9625	3.02968	1093.6	27.0223
22.9851	7.07492	1084.8	20.0122
23.0076	2.02153	1186.1	22.0148
23.0301	7.07174	1201.51	27.0223
23.0527	8.09086	1233.09	32.0313
23.0752	6.0704	1247.17	35.0374
23.0977	9.0997	1322.59	30.0275
23.1203	5.05227	1316.68	31.0294
23.1428	6.07678	1422.77	34.0353
23.1653	7.07579	1480.19	26.0207
23.1881	12.1303	1533.65	28.024
23.2106	12.1236	1589.13	33.0333
23.2331	5.05414	1626.31	44.0592
23.2557	9.11319	1684.57	17.0088
23.2782	16.1925	1687.88	27.0223
23.3007	19.2164	1752.05	24.0176
23.3232	18.2101	1975.41	26.0207
23.3458	20.2185	1979.53	31.0313
23.3683	10.1117	2093.22	33.0333
23.3908	20.2172	2032.9	32.0313
23.4134	18.2011	2074.32	25.0191
23.4359	21.2376	2336.56	31.0294
23.4584	21.2523	2264.01	30.0275
23.481	22.253	2420.51	34.0353
23.5037	16.1688	2434.32	31.0294
23.5262	24.2561	2594.8	33.0333
23.5488	30.3707	2644.3	27.0239
23.5713	20.2547	2749.83	28.024
23.5938	24.2861	2946.35	25.0191
23.6164	34.3671	3045.53	28.024
23.6389	35.3965	3058.97	27.0223
23.6614	46.6318	3318.56	37.0439
23.684	37.4515	3395.83	41.0514
23.7065	31.3783	3423.03	40.0514
23.729	37.4006	3618.73	28.0257
23.7515	52.6394	3731.45	28.024
23.7741	55.6539	4053.43	31.0294
23.7966	63.757	4145.88	32.0313
23.8193	66.8364	4260.58	25.0191
23.8419	67.8847	4427.61	38.0441
23.8644	74.0006	4418.05	44.0592
23.8869	88.2799	4700.59	46.0647
23.9095	69.8591	4936.85	31.0294
23.932	75.8918	5261.27	39.0465
23.9545	91.4118	5333.43	32.0313
23.9771	102.518	5737.98	36.0396
23.9996	115.545	5735.52	33.0333
24.0221	132.985	6074.38	47.0675
24.0447	147.243	6135.7	50.0765
24.0672	140.2	6411.04	41.0514
24.0897	186.946	6799.5	38.0441
24.1124	163.643	7069.53	40.0489
24.135	178.007	7259.35	45.0619
24.1575	177.521	7432.81	39.0465
24.18	174.613	7823.78	41.0514
24.2026	215.555	7966.7	45.0619
24.2251	224.644	8328.04	38.0465
24.2476	225.541	8777.94	47.0675
24.2702	262.622	9127.48	56.0959
24.2927	293.587	9334.96	38.0441
24.3152	315.214	9823.01	47.0675
24.3378	317.512	9927.51	47.0675
24.3603	338.415	10510.3	59.1101
24.3828	358.354	10915	51.0795
24.4054	347.882	11268.7	52.0827
24.4281	447.642	11576.2	58.1029
24.4506	440.016	12010	58.1029
24.4731	442.02	12558.9	48.0704
24.4957	490.582	12890.2	65.1293
24.5182	522.452	13413.9	54.0892
24.5407	532.385	13700.3	54.0892
24.5633	550.178	14168.2	56.0993
24.5858	588.821	14656.2	66.1333
24.6083	654.291	15329.6	60.1101
24.6309	649.917	15726.1	70.15
24.6534	746.993	16124	71.1586
24.6759	752.435	16862.3	56.0959
24.6985	831.885	16866.3	77.1815
24.721	881.961	18038.7	70.15
24.7437	927.507	18467.7	79.1911
24.7662	972.422	18948.2	66.1333
24.7888	987.086	19646.5	72.1587
24.8113	1036.73	20126	89.2426
24.8338	1141.56	20508.7	76.1768
24.8564	1174.04	21607.2	94.2707
24.8789	1241.95	22185.2	83.2109
24.9014	1308.82	23077.6	74.1676
24.924	1383.1	23390.4	80.196
24.9465	1392.17	24689.4	94.2707
24.969	1517.03	24791.1	90.2481
24.9916	1625.15	26150.2	91.2537
25.0141	1701.47	26036.2	82.2059
25.0366	1781.35	27288.2	96.2824
25.0593	1835.37	28060.3	96.2824
25.0819	1875.79	28381.4	99.3007
25.1044	1983.33	29207.6	104.331
25.1269	2115.58	30230.5	103.325
25.1495	2248.17	31245.9	121.456
25.172	2341.69	31445.4	94.2707
25.1945	2427.88	32699.6	118.427
25.2171	2555.75	33232.6	101.313
25.2396	2623.53	34173.9	128.503
25.2621	2794.12	34983.5	123.464
25.2847	2947.64	35858.1	112.385
25.3072	3017.62	37204.7	132.535
25.3297	3111.61	38049.6	111.378
25.3523	3281.48	38921	137.584
25.375	3475.75	39291	133.55
25.3975	3594.43	40595	120.442
25.42	3714.55	41412.1	136.568
25.4426	3989.03	42207	129.511
25.4651	4149.78	43002.3	137.576
25.4876	4129.06	44234.9	137.584
25.5102	4322.96	44648.3	149.682
25.5327	4613.63	45956.8	149.682
25.5552	4729.44	47483.6	133.543
25.5778	4882.97	48420.7	143.628
25.6003	5087.64	48750.6	143.628
25.6228	5351.43	50388	172.909
25.6454	5447.97	49743.9	149.682
25.6679	5729.88	51565.5	123.464
25.6906	5817.99	53554.6	167.857
25.7131	6083.11	54388.8	180.996
25.7357	6287.4	54391.1	167.857
25.7582	6448.28	55653.8	162.806
25.7807	6582.23	56515.5	192.122
25.8033	6974.55	58158.7	199.206
25.8258	7010.73	58768.5	194.146
25.8483	7200.98	59515.3	203.256
25.8709	7454.37	59856.1	195.158
25.8934	7730.05	63036.8	197.182
25.9159	7994.82	62045	190.099
25.9385	8224.83	63179.5	206.293
25.961	8427.33	64668.3	171.899
25.9835	8819.54	65901.1	198.194
26.0062	9073.8	66599.7	220.477
26.0288	9359.99	66356.9	193.134
26.0513	9481.67	68702.9	222.518
26.0738	9825.17	67615	219.463
26.0964	10078.5	70238.9	216.423
26.1189	10387.6	70954.2	199.206
26.1414	10787.7	68709	225.559
26.164	10989.9	71220.6	228.587
26.1865	11298.4	73424.1	200.218
26.209	11498.8	73689.3	206.293
26.2316	11746.5	74134.3	214.397
26.2541	12037.5	75821.4	218.45
26.2766	12274.9	76603.5	204.268
26.2992	12669.4	74451.4	209.332
26.3219	13056.7	73899.4	202.243
26.3444	13196.8	77121.8	229.601
26.3669	13540.9	80088.3	198.194
26.3895	13799.1	78612.5	238.731
26.412	14107.5	79682.2	207.306
26.4345	14299.3	81629	236.702
26.4571	14813.6	80370.6	244.82
26.4796	14966.3	82003.6	217.436
26.5021	15373.5	80602.9	222.504
26.5247	15529	80372.5	225.545
26.5472	15841.8	80406.6	237.716
26.5697	16186.3	79263.8	222.504
26.5923	16347.7	83139.9	226.559
26.6148	16817.1	81949	210.344
26.6375	17085.6	82145.6	221.49
26.66	17726.3	80876.3	211.357
26.6826	17620.3	82042.7	219.463
26.7051	17948.3	81989.2	236.702
26.7276	18235.4	82010.4	212.37
26.7502	18349.6	81201.6	197.182
26.7727	18248.1	81958.1	225.545
26.7952	18898.8	82054.4	240.76
26.8178	19212.3	81551.4	208.319
26.8403	19524.1	83834.8	223.518
26.8628	19816.9	81245.3	234.673
26.8854	19913.6	82797.1	234.673
26.9079	20155.5	80337.8	221.49
26.9306	20219.9	82550	217.436
26.9531	21022.6	81732.8	190.099
26.9757	20955.5	80208.8	225.545
26.9982	21160.5	81022.9	224.532
27.0207	21330.5	80902.4	190.099
27.0433	21526	82535	216.423
27.0658	21562.8	81153.1	207.306
27.0883	21477.2	81329.3	214.397
27.1109	21938.3	77729.4	171.899
27.1334	21825.8	79468.6	213.397
27.1559	22056.5	79989.6	185.052
27.1785	22327.5	78400.6	189.087
27.201	22092.5	79761.5	174.931
27.2235	22442.7	79457.6	206.293
27.2462	22129.2	78652.7	177.963
27.2688	22402.2	77334.5	184.03
27.2913	22155.5	77846.4	185.041
27.3138	22604.3	77689.6	168.867
27.3364	22495.3	76505.5	165.836
27.3589	22188.2	77723	180.996
27.3814	22802.3	75019.4	165.836
27.404	22325.4	73800.4	166.847
27.4265	22421	73169.4	159.777
27.449	22533.6	73437.9	164.826
27.4716	21999.1	71280.5	151.7
27.4941	22134.6	70667.8	150.691
27.5166	21950.9	70458.6	145.645
27.5392	21728	71433.5	131.527
27.5619	22055.6	70894.8	129.511
27.5844	21375.8	67924.4	110.371
27.6069	21567	69587.3	131.527
27.6295	21024.7	66130.6	143.628
27.652	20722.3	65224.6	111.378
27.6745	20671.7	65189.1	121.449
27.6971	20963.8	65845.6	107.357
27.7196	20550.4	63665.9	117.42
27.7421	20319	63562.5	118.427
27.7647	19834	63126	121.449
27.7872	19585.4	63238.7	91.2537
27.8097	19478.4	62624.7	102.319
27.8323	19170.8	60309.3	81.2009
27.8548	18725	59097.3	94.2707
27.8775	18839.8	59444.9	89.2426
27.9	18298.1	58622.8	86.2265
27.9226	18034.8	57723.1	84.2161
27.9451	17639.2	55703.3	80.196
27.9676	17628.2	55274.2	85.2213
27.9902	17305.6	54453	95.2765
28.0127	16723.5	54055.9	59.1065
28.0352	16786.3	54269.1	81.2009
28.0578	16013.6	53367.6	67.1374
28.0803	15876.6	51906.9	65.1293
28.1028	15508.1	52411.4	81.2009
28.1254	15152.4	51393.4	49.0734
28.1479	14771.6	49974.1	64.1253
28.1704	14414.6	49477.1	67.1374
28.1931	14020	49133.2	55.0925
28.2157	13784.4	48770	69.1457
28.2382	13402.8	46852.3	48.0704
28.2607	12993.1	46404.6	62.1176
28.2833	12598	46266.5	66.1333
28.3058	12547.6	44960.5	38.0441
28.3283	12010.7	45060.8	57.0994
28.3509	12081.1	43928.3	49.0734
28.3734	11390.9	43433.4	43.0565
28.3959	11052.9	42719.1	31.0294
28.4185	10744	41422.1	37.0418
28.441	10575.9	40913.5	44.0592
28.4635	10309.7	40077.8	41.0514
28.4861	9829.56	40576.2	36.0396
28.5088	9633.1	39517.8	37.0418
28.5313	9469.34	38437.3	50.0765
28.5538	9037.31	37592	35.0374
28.5764	8801.53	37122.1	40.0489
28.5989	8604.87	36943.1	41.0514
28.6214	8388.17	36428	30.0293
28.644	7939.43	35938.4	24.0176
28.6665	7619.06	35083.6	29.0257
28.689	7401.29	34873.4	18.0099
28.7116	7107.77	34043.2	27.0223
28.7341	6749.02	33952.9	27.0223
28.7566	6738.3	32804.4	21.0135
28.7792	6267.49	32952.3	31.0294
28.8017	6116.6	30793.3	17.0088
28.8244	6001.79	31257.7	19.011
28.8469	5560.49	31049.1	21.0135
28.8695	5414.23	30279.7	20.0122
28.892	5219.93	29814.6	23.0162
28.9145	5088.18	29281.3	13.0052
28.9371	4790.31	28827.8	20.0122
28.9596	4566.22	27877.7	21.0135
28.9821	4370.61	28094.5	13.0052
29.0047	4213.64	26956.5	11.0037
29.0272	3870.9	27439.7	7.0015
29.0497	3929.99	26599.7	12.0044
29.0723	3798.41	26412.1	17.0088
29.0948	3581.54	25604.1	19.011
29.1173	3499.44	25089.6	16.0078
29.14	3422.91	25123.6	12.0051
29.1626	3154.55	24902	8.00195
29.1851	2947.58	24084.3	11.0037
29.2076	2759.07	24052.6	5.00076
29.2302	2763.13	23158	11.0037
29.2527	2544.5	22997.7	18.0099
29.2752	2429.25	22678.1	7.0015
29.2978	2375.73	21889.7	6.0011
29.3203	2208.87	21857.5	8.00195
29.3428	2051.55	21577.8	6.00147
29.3654	2062.79	21343.6	1.00003
29.3879	1938.1	20881.6	6.0011
29.4104	1793.44	20660.4	3.00027
29.433	1765.67	20187.4	10.0031
29.4557	1633.83	20063.6	10.0031
29.4782	1553.08	19337.1	5.00076
29.5007	1465.87	19331.6	4.00049
29.5233	1372.72	19083.1	3.00027
29.5458	1302.75	18721.1	8.00195
29.5683	1256.16	18274	4.00049
29.5909	1217.36	17884.6	8.00195
29.6134	1142.81	18069.8	5.00076
29.6359	1087.44	17788	9.00247
29.6585	1062.86	17476.9	1.00003
29.681	938.148	16794.4	5.00076
29.7035	939.696	16814.1	1.00003
29.7261	815.458	16453.5	4.00049
29.7488	791.302	16216.9	4.00049
29.7713	745.82	16264.4	3.00027
29.7938	729.906	15623.9	4.00049
29.8164	716.484	15634.3	5.00076
29.8389	672.702	15773.2	4.00049
29.8614	640.331	15323.5	8.00195
29.884	539.955	15074.1	2.00012
29.9065	564.366	14667.6	4.00049
29.929	547.434	14425.1	4.00049
29.9516	464.585	14406.2	5.00076
29.9741	476.906	14226.3	4.00049
29.9966	417.116	13863.1	5.00076
30.0192	419.166	13867.5	5.00076
30.0417	409.673	13472.9	4.00049
30.0644	404.005	13483.3	1.00003
30.0869	346.38	13231.1	6.0011
30.1095	307.359	13145.3	1.00003
30.132	275.368	13158.3	2.00012
30.1545	258.679	12803.9	5.00076
30.1771	249.878	12429.5	6.0011
30.1996	268.873	12653.9	3.00027
30.2221	227.757	12027.3	6.0011
30.2447	214.811	12096.3	2.00012
30.2672	218.035	12004.4	1.00003
30.2897	187.259	11545.3	4.00049
30.3123	170.605	11698	6.0011
30.3348	185.029	11444.8	4.00049
30.3573	173.592	11306.2	3.00027
30.38	181.13	11302.5	3.00027
30.4026	159.408	10994.5	1.00003
30.4251	149.432	10991.5	3.00027
30.4476	132.113	10953.4	3.00046
30.4702	119.776	10490.6	0
30.4927	109.613	10272.7	3.00027
30.5152	106.586	10549.5	3.00027
30.5378	103.408	10234.2	2.00012
30.5603	100.345	9996.15	1.00003
30.5828	91.3552	10049.5	4.00049
30.6054	80.063	9892.38	5.00076
30.6279	85.1066	9958.62	1.00003
30.6504	72.9575	9713.76	1.00003
30.673	80.0878	9586.94	0
30.6957	57.6955	9356.35	1.00003
30.7182	59.7569	9603.78	1.00003
30.7407	64.9998	9176	2.00012
30.7633	71.0495	9092.39	4.00049
30.7858	50.6524	9308.85	1.00003
30.8083	36.4865	9039.72	4.00049
30.8309	45.5773	8863.9	3.00027
30.8534	56.7904	8868.09	3.00027
30.8759	42.5559	8599.7	2.00012
30.8985	34.4393	8719.14	2.00012
30.921	30.3369	8370.73	1.00003
30.9435	42.5375	8367.7	2.00012
30.9661	37.4492	8191.83	2.00012
30.9886	23.3051	8211.41	5.00076
31.0113	32.3935	7985.84	2.00012
31.0339	22.2912	7973.45	5.00076
31.0564	23.2763	7948.68	3.00046
31.0789	21.2904	7898.68	6.0011
31.1015	27.3143	7714.34	4.00049
31.124	26.2921	7560.41	1.00003
31.1465	31.326	7498.75	6.0011
31.169	18.2439	7322.67	4.00049
31.1916	24.2861	7372.92	1.00003
31.2141	23.2605	7245.66	2.00012
31.2366	18.2112	7336.31	0
31.2592	23.3038	7165.45	1.00003
31.2817	24.2618	7018.37	3.00027
31.3042	15.1605	6988.91	2.00012
31.327	19.2521	6844.91	2.00012
31.3495	20.2272	6932.25	3.00027
31.372	9.11883	6758.59	3.00027
31.3946	16.2037	6699.78	3.00027
31.4171	14.1651	6501.65	4.00049
31.4396	16.1827	6616.96	2.00012
31.4622	11.1157	6570.28	0
31.4847	11.128	6451.24	1.00003
31.5072	12.137	6334.72	2.00024
31.5298	13.1586	6276.61	1.00003
31.5523	17.1989	6109	2.00012
31.5748	13.1668	6076.32	2.00012
31.5973	11.1287	6137.75	2.00012
31.6199	20.2409	6121.44	2.00012
31.6426	13.1448	5864.85	1.00003
31.6651	11.1292	5878.52	0
31.6877	11.1342	5725.21	6.0011
31.7102	9.11282	5842.76	2.00012
31.7327	18.2089	5641.09	4.00049
31.7553	12.1475	5632.22	1.00003
31.7778	14.1485	5530.38	4.00049
31.8003	10.1231	5492.44	1.00003
31.8229	8.09186	5499.43	4.00049
31.8454	7.07929	5297.75	0
31.8679	7.08191	5326.07	3.00027
31.8905	5.06257	5431.29	2.00012
31.913	9.10363	5284.46	0
31.9355	5.06288	5251.97	5.00107
31.9582	7.08279	5128.56	1.00003
31.9808	11.1301	5055.03	1.00003
32.0033	10.1298	4805.69	3.00027
32.0258	6.06253	4953.64	1.00003
32.0484	1.01101	5063.29	3.00027
32.0709	8.09536	4853.03	2.00012
32.0934	4.05294	4943.26	4.00049
32.116	8.09536	4712.72	1.00003
32.1385	8.084	4789.58	0
32.161	9.10531	4654.15	1.00003
32.1836	12.1551	4639.89	1.00003
32.2061	5.05882	4493.47	3.00046
32.2286	7.0841	4622.25	2.00012
32.2512	8.10888	4461.93	1.00003
32.2739	2.02047	4566.37	0
32.2964	5.04947	4420.27	5.00076
32.3189	3.0351	4362.32	2.00012
32.3415	11.1294	4374.47	3.00027
32.364	1.01164	4280.38	1.00003
32.3865	5.06038	4264.66	0
32.4091	4.04974	4180.38	2.00012
32.4316	7.07324	4113.77	5.00076
32.4541	7.09242	4056.77	0
32.4767	7.0871	4095.14	1.00003
32.4992	17.199	4046.4	1.00003
32.5217	5.06226	3933.66	0
32.5443	5.06038	3966.93	2.00012
32.567	8.08787	3928.38	1.00003
32.5895	6.07265	3801.65	4.00049
32.612	2.02109	3823.87	4.00049
32.6346	6.06179	3719.13	0
32.6571	4.04069	3792.32	2.00012
32.6796	6.0689	3654.82	2.00012
32.7022	1.01033	3672.25	1.00003
32.7247	7.08235	3473.79	3.00027
32.7472	5.05663	3607.05	1.00003
32.7698	5.06163	3576.16	0
32.7923	4.04568	3570.9	7.0015
32.8148	5.05539	3468.25	1.00003
32.8374	7.08322	3457.38	5.00076
32.8599	6.06628	3396.95	0
32.8826	3.03342	3409.27	1.00003
32.9051	9.10644	3407.99	4.00073
32.9277	4.04418	3307.36	0
32.9502	4.05432	3378.4	1.00003
32.9727	5.05507	3315.11	1.00003
32.9953	1.01139	3181.41	2.00012
33.0178	3.03379	3241.15	3.00027
33.0403	6.06777	3155.28	0
33.0629	4.04643	3100.17	0
33.0854	5.05944	3101.41	2.00012
33.1079	5.05445	3067.88	4.00049
33.1305	8.08737	3018.48	0
33.153	5.05726	2943	2.00012
33.1755	3.03267	2812.41	2.00012
33.1982	6.07696	2977.36	1.00003
33.2208	4.05519	2930.15	1.00003
33.2433	5.05164	2897.99	2.00012
33.2658	3.03136	2932.8	1.00009
33.2884	3.03717	2900.16	5.00076
33.3109	3.03623	2775.8	0
33.3334	4.05369	2777.07	1.00003
33.356	7.08104	2796.6	1.00003
33.3785	4.04656	2763.67	2.00012
33.401	2.02222	2660.18	0
33.4236	7.08147	2734.71	1.00003
33.4461	5.05913	2687.61	0
33.4686	1.01239	2627.45	0
33.4912	5.05476	2555.47	1.00003
33.5139	8.08687	2488.41	1.00003
33.5364	7.09067	2624.92	2.00024
33.5589	7.08191	2511.65	1.00003
33.5815	6.07265	2448.57	1.00003
33.604	2.02309	2547.13	4.00049
33.6265	4.05118	2367.51	4.00049
33.6491	2.02147	2391.95	1.00003
33.6716	1.0127	2340.1	1.00003
33.6941	5.05944	2360.42	2.00012
33.7167	4.04693	2358.48	3.00027
33.7392	5.05757	2302.52	1.00003
33.7617	2.02172	2322.65	1.00003
33.7843	3.03248	2317.49	0
33.8068	3.03304	2316.94	1.00003
33.8295	5.05351	2267.52	1.00003
33.852	0	2227.39	2.00012
33.8746	4.04468	2146.8	3.00027
33.8971	2.02547	2158.23	3.00027
33.9196	3.02893	2164.78	3.00027
33.9422	4.05369	2171.35	1.00003
33.9647	2.02509	2093.73	5.00076
33.9872	2.02372	2190.49	2.00012
34.0098	4.04843	2165.49	3.00027
34.0323	1.0117	2083.63	3.00027
34.0548	1.0107	2067.48	1.00003
34.0774	4.05219	2012.49	1.00003
34.0999	1.01339	2072.89	2.00012
34.1224	1.01114	2011.98	0
34.1451	5.05489	1963.02	2.00012
34.1677	2.02522	2025.7	1.00003
34.1902	5.0657	1970.36	1.00009
34.2127	0	1947.75	0
34.2353	5.05882	1905.14	1.00003
34.2578	2.02509	1911.53	1.00003
34.2803	1.01158	1899.28	2.00012
34.3029	7.08935	1959.55	0
34.3254	4.04393	1813.14	3.00027
34.3479	4.04344	1830.9	1.00003
34.3705	3.03379	1765.02	2.00012
34.393	2.02122	1760.6	0
34.4155	2.02509	1774.04	0
34.4381	4.04718	1759.71	2.00012
34.4608	3.03642	1776.43	0
34.4833	4.0425	1779.66	0
34.5058	3.03848	1639.08	2.00012
34.5284	4.05871	1653.78	1.00003
34.5509	2.0206	1679.7	1.00003
34.5734	2.02622	1701.92	4.00049
34.596	2.02234	1664	2.00012
34.6185	2.02434	1661	2.00012
34.641	4.04368	1635.57	2.00012
34.6636	2.02434	1580.08	4.00049
34.6861	4.04393	1592.3	1.00009
34.7086	5.05351	1560.26	2.00012
34.7312	3.03379	1552.62	1.00003
34.7537	3.0346	1533.12	2.00012
34.7764	3.02912	1568.31	3.00027
34.7989	6.0644	1480.24	1.00003
34.8215	3.03567	1462.02	1.00003
34.844	3.03886	1558.46	0
34.8665	3.03292	1409.3	1.00003
34.8891	3.03286	1516.51	2.00012
34.9116	1.01276	1419.96	4.00049
34.9341	4.04481	1425.47	3.00027
34.9567	2.02297	1414.33	0
34.9792	2.02497	1455.99	2.00012
35.0017	1.01176	1486.72	9.00247
35.0243	6.07227	1457.17	2.00012
35.0468	4.04593	1432.14	1.00003
35.0693	2.02409	1354.91	3.00027
35.092	2.02247	1373.61	2.00012
35.1146	4.04294	1342.69	2.00012
35.1371	2.02247	1399.76	2.00012
35.1596	4.05344	1311.47	3.00027
35.1822	7.07536	1348.35	1.00003
35.2047	1.01114	1286.84	2.00012
35.2272	4.05494	1273.76	0
35.2498	3.03435	1310.42	1.00003
35.2723	4.04319	1274.38	3.00027
35.2948	5.06007	1277.94	3.00027
35.3174	2.02372	1261.57	1.00003
35.3399	6.0704	1207.73	3.00027
35.3624	3.03886	1257.73	2.00012
35.3851	4.04543	1210.37	1.00003
35.4077	5.05726	1250.85	2.00012
35.4302	1.0117	1206.65	1.00003
35.4527	4.04743	1177.59	5.00076
35.4753	4.04556	1205.42	0
35.4978	6.0749	1166.22	0
35.5203	3.03848	1219.34	1.00003
35.5429	5.06539	1141.24	3.00046
35.5654	0	1143.47	2.00012
35.5879	3.03454	1127.23	1.00003
35.6105	3.03773	1106.68	2.00012
35.633	1.01195	1149.83	2.00012
35.6555	3.03435	1162.63	1.00003
35.6781	3.03698	1056.34	3.00027
35.7008	3.03117	1147.98	0
35.7233	2.02247	1123.96	3.00027
35.7458	1.01114	1042.55	1.00003
35.7684	1.0127	1018.36	5.00076
35.7909	3.03411	1081.3	1.00003
35.8134	4.04668	1016.11	1.00003
35.836	3.03398	1087.64	2.00012
35.8585	3.03679	1023.78	2.00012
35.881	5.06101	997.054	1.00003
35.9036	5.06758	989.907	0
35.9261	3.03454	1026.85	2.00012
35.9486	6.06933	992.023	1.00003
35.9712	1.01101	1053.35	4.00073
35.9937	3.03398	1013.23	3.00027
36.0164	4.04294	971.638	0
36.0389	9.10813	962.949	2.00012
36.0615	1.01145	1029.01	1.00003
36.084	1.01176	905.73	2.00012
36.1065	4.04818	900.345	2.00012
36.1291	0	878.282	5.00076
36.1516	2.02534	961.921	3.00027
36.1741	4.04918	958.902	0
36.1967	6.0719	884.559	3.00027
36.2192	1.01264	909.818	0
36.2417	8.10487	896.574	0
36.2643	1.01239	952.348	5.00076
36.2868	2.02447	871.006	0
36.3093	3.03379	841.493	0
36.332	2.02822	900.662	0
36.3546	2.0239	867.878	1.00003
36.3771	5.0612	909.18	2.00012
36.3996	1.01145	838.279	1.00003
36.4222	1.01327	834.021	0
36.4447	2.02472	802.653	5.00076
36.4672	4.04893	879.467	1.00003
36.4898	0	860.334	3.00027
36.5123	1.01145	824.5	2.00012
36.5348	3.03717	804.63	0
36.5574	3.03792	797.178	1.00003
36.5799	3.03792	816.201	1.00003
36.6024	3.0366	742.84	2.00012
36.625	0	807.882	2.00012
36.6477	4.04768	816.139	2.00012
36.6702	2.02347	798.475	1.00009
36.6927	3.03579	812.07	2.00012
36.7153	6.07071	781.797	1.00003
36.7378	1.01139	715.662	0
36.7603	2.02409	769.997	1.00003
36.7829	2.02497	763.565	0
36.8054	5.06038	797.427	1.00003
36.8279	4.05294	740.808	1.00003
36.8505	1.01251	741.667	1.00003
36.873	4.04406	746.949	1.00003
36.8955	1.01164	730.371	1.00003
36.9181	1.01245	768.901	0
36.9406	3.03811	718.618	1.00003
36.9633	2.02397	683.216	0
36.9858	4.05118	672.96	2.00012
37.0084	3.03811	696.74	2.00012
37.0309	1.01145	689.385	1.00003
37.0534	5.05071	689.54	0
37.076	3.03417	651.071	0
37.0985	3.03829	649.754	2.00012
37.121	1.01101	747.042	2.00012
37.1436	2.02609	661.204	1.00003
37.1661	0	699.863	1.00003
37.1886	2.02184	641.511	1.00003
37.2112	3.03286	685.21	1.00003
37.2337	3.03535	681.211	2.00012
37.2562	4.04968	646.883	2.00012
37.2789	0	651.957	0
37.3015	1.01089	581.44	1.00003
37.324	3.03173	637.392	3.00027
37.3465	2.02359	639.515	0
37.3691	2.02284	657.198	0
37.3916	3.03786	624.84	0
37.4141	5.05663	601.015	1.00003
37.4367	2.02534	623.798	0
37.4592	8.10337	578.187	1.00003
37.4817	4.04768	636.312	1.00003
37.5043	3.03342	595.81	0
37.5268	0	634.267	0
37.5493	4.04294	627.157	2.00012
37.5719	1.01083	578.32	0
37.5946	2.02159	585.396	0
37.6171	2.02522	595.773	1.00003
37.6396	3.03623	556.441	2.00012
37.6622	3.03417	582.477	2.00012
37.6847	1.01158	576.079	1.00003
37.7072	1.01239	624.932	2.00012
37.7298	4.04868	554.339	1.00003
37.7523	2.02297	584.641	4.00049
37.7748	4.04918	587.624	1.00003
37.7974	4.04887	621.955	1.00009
37.8199	3.03867	603.147	0
37.8424	4.04718	552.373	0
37.865	3.03473	495.507	1.00003
37.8875	2.02384	548.405	2.00012
37.9102	4.04219	518.265	0
37.9327	4.04319	544.008	1.00003
37.9553	3.04055	565.82	0
37.9778	2.02409	575.222	1.00003
38.0003	0	525.431	0
38.0229	3.03923	511.945	2.00012
38.0454	6.07377	536.809	3.00027
38.0679	0	540.896	3.00027
38.0905	5.05663	487.205	2.00012
38.113	2.02384	515.137	1.00003
38.1355	1.01039	491.388	0
38.1581	4.04543	488.435	1.00003
38.1806	2.02234	485.232	3.00027
38.2033	6.06478	487.438	1.00003
38.2258	6.07077	505.922	0
38.2484	2.02297	492.476	0
38.2709	3.03492	514.225	0
38.2934	6.0644	484.171	0
38.316	4.04893	461.607	0
38.3385	3.03423	512.018	0
38.361	1.01139	492.421	3.00027
38.3836	3.0366	466.737	2.00012
38.4061	1.0117	479.102	0
38.4286	1.01239	461.523	2.00012
38.4512	2.02372	511.009	1.00003
38.4737	4.04568	454.53	1.00003
38.4962	1.01164	484.321	0
38.519	3.03792	466.67	2.00012
38.5415	2.02247	444.153	1.00003
38.564	1.01239	442.098	1.00003
38.5865	3.03623	438.975	0
38.6091	2.01972	453.351	0
38.6316	4.04668	467.668	0
38.6541	3.03567	433.823	0
38.6767	0	470.813	3.00027
38.6992	4.04893	457.668	0
38.7217	1.01145	468.832	1.00003
38.7443	4.05419	452.267	1.00003
38.7668	4.04843	434.824	2.00012
38.7893	3.03417	437.96	2.00012
38.8119	2.02497	423.503	2.00012
38.8346	1.01151	429.797	2.00012
38.8571	3.03286	394.766	3.00027
38.8797	3.03342	462.552	0
38.9022	0	410.219	1.00003
38.9247	2.02284	425.687	1.00003
38.9473	1.01145	421.555	1.00003
38.9698	1.01183	404.089	5.00076
38.9923	2.02134	420.41	1.00009
39.0148	2.02284	401.033	0
39.0374	1.01226	427.689	0
39.0599	1.01189	444.098	2.00012
39.0824	7.07754	409.333	0
39.105	4.04269	389.691	0
39.1275	2.02309	407.187	0
39.1502	2.02247	384.589	1.00003
39.1728	3.03548	407.14	1.00003
39.1953	4.04443	412.166	1.00003
39.2178	1.01164	406.139	1.00003
39.2404	4.05118	431.863	0
39.2629	0	383.547	3.00027
39.2854	5.06163	393.836	1.00003
39.308	0	393.778	2.00012
39.3305	1.01002	411.242	0
39.353	2.02322	380.57	1.00003
39.3756	1.01108	418.46	0
39.3981	2.02159	364.059	3.00027
39.4206	0	364.081	2.00012
39.4431	5.05788	411.318	1.00003
39.4659	2.02134	357.99	1.00003
39.4884	5.05445	398.937	1.00003
39.5109	2.02372	375.411	1.00003
39.5335	2.02259	360.08	0
39.556	3.03473	376.354	2.00024
39.5785	0	357.924	1.00003
39.6011	4.05068	388.691	2.00012
39.6236	3.03417	343.713	2.00012
39.6461	0	394.863	0
39.6687	3.03361	347.829	0
39.6912	2.02297	345.684	1.00003
39.7137	3.03192	390.74	2.00012
39.7363	4.04493	377.439	0
39.7588	4.04849	330.348	1.00003
39.7815	3.03604	318.107	0
39.804	6.06965	349.77	1.00003
39.8266	6.0719	346.833	1.00003
39.8491	4.04718	353.881	1.00003
39.8716	0	352.979	2.00012
39.8942	4.04418	326.287	0
39.9167	5.0547	354.858	1.00003
39.9392	1.01164	325.246	1.00003
39.9618	3.03379	331.43	0
39.9843	4.05093	325.286	0
40.0068	1.01226	337.535	1.00003
40.0294	1.01108	328.388	1.00003
40.0519	3.03492	362.071	0
40.0744	2.02247	330.368	2.00012
40.0971	2.01997	311.088	2.00012
40.1197	4.04793	344.81	2.00012
40.1422	2.02178	327.327	1.00009
40.1647	2.02641	317.294	0
40.1873	3.03604	335.454	0
40.2098	1.01245	310.97	2.00012
40.2323	2.02172	319.17	1.00003
40.2549	0	327.349	1.00003
40.2774	1.01302	291.687	0
40.2999	4.04468	304.912	1.00003
40.3225	2.02384	314.183	0
40.345	2.01923	356.99	2.00012
40.3675	0	317.126	0
40.3901	2.02422	310.951	2.00012
40.4128	2.02184	303.907	1.00003
40.4353	5.06163	318.216	2.00012
40.4578	1.01289	294.695	0
40.4804	2.02684	285.543	1.00003
40.5029	4.04169	297.799	2.00012
40.5254	3.03604	304.876	0
40.548	3.03404	336.533	0
40.5705	2.0271	283.544	2.00012
40.593	0	315.134	0
40.6156	4.04468	325.246	1.00003
40.6381	5.0632	273.35	0
40.6606	1.01308	319.163	1.00003
40.6832	1.01164	293.634	0
40.7057	2.02397	293.742	2.00012
40.7284	2.02322	274.401	3.00027
40.7509	4.04893	273.3	1.00003
40.7735	1.01101	294.706	1.00003
40.796	3.03286	296.781	0
40.8185	1.01245	291.615	0
40.8411	0	274.384	0
40.8636	2.02359	288.608	0
40.8861	2.02297	281.506	0
40.9087	6.07077	292.718	1.00003
40.9312	7.0771	275.351	0
40.9537	1.01002	282.607	1.00003
40.9763	3.03567	313.047	0
40.9988	5.06101	284.612	2.00012
41.0215	1.01158	284.542	1.00003
41.044	4.04843	312.028	3.00027
41.0666	1.01176	263.15	1.00003
41.0891	2.02222	266.166	1.00003
41.1116	0	263.194	0
41.1342	1.01201	278.471	1.00003
41.1567	3.03142	259.164	2.00012
41.1792	0	254.005	0
41.2018	1.0127	273.317	0
41.2243	3.0366	260.117	0
41.2468	2.02384	297.872	1.00003
41.2694	2.02472	258.099	1.00003
41.2919	2.02097	263.171	0
41.3144	2.02447	269.303	0
41.3371	2.02403	246.896	2.00012
41.3597	0	276.368	1.00003
41.3822	1.01283	271.266	0
41.4047	1.0117	264.201	1.00003
41.4273	4.05012	263.166	1.00009
41.4498	1.01239	251.958	1.00003
41.4723	1.01195	269.249	0
41.4949	4.04393	318.14	3.00027
41.5174	2.02047	268.265	0
41.5399	5.06226	263.117	1.00003
41.5625	3.03679	248.902	3.00027
41.585	0	267.231	3.00027
41.6075	4.04393	247.896	0
41.6301	2.02259	236.745	2.00012
41.6528	3.0351	262.134	2.00012
41.6753	0	266.281	2.00012
41.6978	1.01095	248.939	1.00003
41.7204	4.04593	241.862	0
41.7429	2.02297	242.835	0
41.7654	4.04768	248.927	0
41.788	3.03323	241.864	0
41.8105	0	233.73	1.00003
41.833	1.01114	277.402	0
41.8556	4.04468	214.436	3.00027
41.8781	4.04493	254.036	0
41.9006	2.02347	254.021	0
41.9232	1.01264	230.644	2.00012
41.9457	1.01201	216.489	1.00003
41.9684	3.03623	264.15	1.00003
41.9909	1.01176	213.48	2.00012
42.0135	3.03754	247.907	1.00003
42.036	2.02097	240.834	1.00003
42.0585	1.01195	274.368	1.00003
42.0811	3.03698	240.903	1.00003
42.1036	3.03473	264.182	0
42.1261	2.02422	250.958	1.00003
42.1487	3.03773	274.367	0
42.1712	1.01208	231.699	2.00012
42.1937	1.01345	228.643	0
42.2163	4.04219	232.715	0
42.2388	5.06696	213.459	0
42.2613	1.01083	255.052	0
42.284	2.02472	230.701	2.00012
42.3066	2.02159	249.981	0
42.3291	1.01058	223.586	0
42.3516	4.04443	211.396	0
42.3742	2.02309	213.438	0
42.3967	4.04518	201.303	2.00012
42.4192	2.02172	222.613	0
42.4418	6.07227	230.701	0
42.4643	4.03995	221.586	0
42.4868	5.05414	215.462	3.00027
42.5094	5.05445	220.57	0
42.5319	0	211.398	0
42.5544	0	217.489	1.00003
42.577	0	225.615	0
42.5997	2.01972	206.407	0
42.6222	5.06758	239.775	0
42.6447	1.0107	183.075	0
42.6673	1.01126	204.33	2.00024
42.6898	4.04294	210.411	0
42.7123	2.02159	188.133	2.00012
42.7349	0	203.306	2.00012
42.7574	3.03886	208.37	1.00003
42.7799	3.03473	228.713	0
42.8025	0	224.614	1.00003
42.825	1.01133	231.658	1.00003
42.8475	1.01201	198.255	0
42.8701	4.04319	224.628	1.00003
42.8926	1.01039	196.218	1.00003
42.9153	1.01176	215.447	1.00003
42.9378	2.02253	212.384	1.00003
42.9604	2.02134	211.427	1.00003
42.9829	2.02472	215.512	1.00003
43.0054	3.03473	205.284	0
43.028	1.01101	219.522	0
43.0505	7.08891	219.557	0
43.073	1.01201	226.63	4.00049
43.0956	3.03342	208.366	2.00012
43.1181	4.04687	205.306	1.00003
43.1406	5.05851	195.218	1.00003
43.1632	3.03173	209.409	1.00003
43.1857	0	212.448	0
43.2082	9.09633	195.194	2.00012
43.2309	2.02197	217.533	0
43.2535	0	187.116	2.00012
43.276	2.02284	228.685	2.00012
43.2985	2.02347	202.329	0
43.3211	1.01126	212.433	0
43.3436	2.02159	205.325	4.00049
43.3661	0	200.243	0
43.3887	4.04943	227.687	0
43.4112	3.03342	209.383	0
43.4337	2.02322	182.008	0
43.4563	0	211.435	3.00027
43.4788	1.00946	201.269	1.00003
43.5013	3.03567	209.373	2.00012
43.5239	1.01145	199.268	0
43.5466	1.01139	183.041	1.00003
43.5691	2.02222	200.268	1.00003
43.5916	3.03211	189.14	1.00003
43.6142	3.03829	194.19	1.00003
43.6367	2.02109	204.306	0
43.6592	5.0607	194.256	0
43.6818	3.03361	188.108	0
43.7043	2.02272	208.344	0
43.7268	2.02334	163.86	0
43.7494	2.02409	188.133	0
43.7719	2.02384	192.195	2.00012
43.7944	1.01114	186.121	0
43.817	1.0117	208.364	1.00003
43.8397	1.01064	204.356	2.00012
43.8622	0	201.305	2.00012
43.8847	2.02459	188.122	1.00003
43.9073	3.03155	211.471	0
43.9298	2.02434	168.938	0
43.9523	4.04743	198.243	0
43.9749	5.06382	186.121	2.00012
43.9974	5.05976	161.808	1.00003
44.0199	2.02422	190.132	1.00003
44.0425	0	185.075	0
44.065	1.01289	156.805	0
44.0875	3.03398	190.134	0
44.1101	1.01095	172.984	0
