# Supplementary material for: Direct observation of 3D nitrogen distribution in silicon-based dielectrics using atom probe tomography
Source: Nat Commun. 2025 Jul 1;16:5612. doi: 10.1038/s41467-025-60732-2 (PMC12214997; doi:10.1038/s41467-025-60732-2)
Supplement: Supplementary file 3 — Source data [file 41467_2025_60732_MOESM3_ESM.zip › Source data/Source data for Supplementary Fig.16.xls]

## Sheet: Supplementary Fig.16
	Si\+(+)	N\-(2)\+(+)
27.5	1
27.501	0
27.502	1
27.503	0
27.504	0
27.505	0
27.506	0
27.507	0
27.508	0
27.509	0
27.51	0
27.511	0
27.512	1
27.513	0
27.514	0
27.515	0
27.516	1
27.517	0
27.518	1
27.519	0
27.52	0
27.521	1
27.522	0
27.523	1
27.524	1
27.525	2
27.526	0
27.527	0
27.528	0
27.529	0
27.53	0
27.531	0
27.532	0
27.533	1
27.534	0
27.535	0
27.536	0
27.537	1
27.538	0
27.539	0
27.54	0
27.541	1
27.542	0
27.543	1
27.544	0
27.545	2
27.546	0
27.547	0
27.548	0
27.549	0
27.55	0
27.551	0
27.552	0
27.553	0
27.554	0
27.555	0
27.556	1
27.557	0
27.558	0
27.559	0
27.56	0
27.561	0
27.562	0
27.563	1
27.564	0
27.565	0
27.566	0
27.567	0
27.568	0
27.569	0
27.57	0
27.571	1
27.572	0
27.573	0
27.574	0
27.575	0
27.576	0
27.577	1
27.578	0
27.579	0
27.58	0
27.581	0
27.582	1
27.583	0
27.584	0
27.585	0
27.586	0
27.587	0
27.588	0
27.589	1
27.59	0
27.591	1
27.592	1
27.593	0
27.594	0
27.595	0
27.596	0
27.597	0
27.598	1
27.599	0
27.6	0
27.601	1
27.602	0
27.603	0
27.604	0
27.605	0
27.606	0
27.607	1
27.608	0
27.609	0
27.61	0
27.611	0
27.612	0
27.613	0
27.614	1
27.615	0
27.616	0
27.617	0
27.618	0
27.619	1
27.62	0
27.621	0
27.622	0
27.623	0
27.624	0
27.625	0
27.626	1
27.627	0
27.628	0
27.629	1
27.63	0
27.631	0
27.632	0
27.633	0
27.634	0
27.635	0
27.636	0
27.637	0
27.638	0
27.639	0
27.64	1
27.641	1
27.642	0
27.643	1
27.644	1
27.645	0
27.646	1
27.647	1
27.648	0
27.649	0
27.65	1
27.651	0
27.652	1
27.653	1
27.654	0
27.655	0
27.656	0
27.657	0
27.658	0
27.659	1
27.66	0
27.661	0
27.662	0
27.663	0
27.664	0
27.665	0
27.666	0
27.667	0
27.668	0
27.669	0
27.67	0
27.671	0
27.672	0
27.673	1
27.674	0
27.675	0
27.676	1
27.677	0
27.678	1
27.679	0
27.68	0
27.681	0
27.682	0
27.683	0
27.684	0
27.685	0
27.686	0
27.687	1
27.688	0
27.689	0
27.69	0
27.691	0
27.692	1
27.693	0
27.694	0
27.695	1
27.696	1
27.697	0
27.698	0
27.699	1
27.7	1
27.701	0
27.702	0
27.703	0
27.704	0
27.705	0
27.706	1
27.707	0
27.708	0
27.709	0
27.71	1
27.711	0
27.712	0
27.713	1
27.714	2
27.715	0
27.716	0
27.717	1
27.718	1
27.719	1
27.72	0
27.721	0
27.722	0
27.723	0
27.724	1
27.725	0
27.726	0
27.727	0
27.728	0
27.729	0
27.73	0
27.731	1
27.732	1
27.733	0
27.734	2
27.735	0
27.736	0
27.737	0
27.738	0
27.739	0
27.74	1
27.741	1
27.742	0
27.743	0
27.744	0
27.745	1
27.746	0
27.747	0
27.748	0
27.749	1
27.75	2
27.751	2
27.752	0
27.753	0
27.754	0
27.755	0
27.756	1
27.757	0
27.758	0
27.759	1
27.76	0
27.761	0
27.762	1
27.763	0
27.764	1
27.765	0
27.766	0
27.767	0
27.768	1
27.769	1
27.77	1
27.771	0
27.772	0
27.773	0
27.774	1
27.775	0
27.776	0
27.777	0
27.778	0
27.779	2
27.78	1
27.781	0
27.782	0
27.783	0
27.784	1
27.785	0
27.786	2
27.787	1
27.788	1
27.789	0
27.79	1
27.791	2
27.792	1
27.793	1
27.794	0
27.795	2
27.796	0
27.797	1
27.798	0
27.799	1
27.8	0
27.801	1
27.802	0
27.803	1
27.804	0
27.805	1
27.806	0
27.807	1
27.808	2
27.809	0
27.81	2
27.811	0
27.812	0
27.813	1
27.814	4
27.815	1
27.816	1
27.817	1
27.818	1
27.819	0
27.82	0
27.821	1
27.822	1
27.823	1
27.824	0
27.825	0
27.826	2
27.827	1
27.828	0
27.829	0
27.83	3
27.831	2
27.832	3
27.833	2
27.834	0
27.835	0
27.836	2
27.837	3
27.838	0
27.839	1
27.84	2
27.841	1
27.842	3
27.843	0
27.844	2
27.845	1
27.846	2
27.847	0
27.848	3
27.849	3
27.85	1
27.851	2
27.852	1
27.853	2
27.854	0
27.855	2
27.856	1
27.857	1
27.858	2
27.859	4
27.86	1
27.861	0
27.862	0
27.863	4
27.864	2
27.865	3
27.866	1
27.867	1
27.868	4
27.869	1
27.87	5
27.871	5
27.872	0
27.873	1
27.874	7
27.875	5
27.876	2
27.877	6
27.878	1
27.879	2
27.88	6
27.881	2
27.882	3
27.883	7
27.884	2
27.885	6
27.886	4
27.887	9
27.888	5
27.889	3
27.89	8
27.891	7
27.892	1
27.893	5
27.894	4
27.895	4
27.896	6
27.897	3
27.898	5
27.899	7
27.9	3
27.901	5
27.902	8
27.903	8
27.904	7
27.905	5
27.906	6
27.907	10
27.908	8
27.909	6
27.91	8
27.911	8
27.912	11
27.913	10
27.914	10
27.915	10
27.916	3
27.917	11
27.918	12
27.919	8
27.92	15
27.921	12
27.922	6
27.923	9
27.924	11
27.925	15
27.926	17
27.927	16
27.928	21
27.929	14
27.93	19
27.931	20
27.932	19
27.933	28
27.934	17
27.935	21
27.936	14
27.937	11
27.938	19
27.939	18
27.94	17
27.941	25
27.942	25
27.943	30
27.944	27
27.945	21
27.946	35
27.947	28
27.948	33
27.949	32
27.95	30
27.951	33
27.952	29
27.953	36
27.954	46
27.955	42
27.956	33
27.957	34
27.958	38
27.959	37
27.96	48
27.961	56
27.962	43
27.963	55
27.964	65
27.965	65
27.966	65
27.967	60
27.968	84
27.969	81
27.97	95
27.971	106
27.972	131
27.973	144
27.974	183
27.975	195
27.976	218
27.977	254
27.978	273
27.979	280
27.98	270
27.981	251
27.982	326
27.983	251
27.984	262
27.985	265
27.986	240
27.987	190
27.988	185
27.989	151
27.99	142
27.991	126
27.992	128
27.993	124
27.994	80
27.995	108
27.996	103
27.997	90
27.998	112
27.999	86
28	110
28.001	110
28.002	88	88
28.003		130
28.004		146
28.005		168
28.006		159
28.007		171
28.008		156
28.009		197
28.01		179
28.011		220
28.012		256
28.013		244
28.014		305
28.015		251
28.016		275
28.017		295
28.018		312
28.019		308
28.02		310
28.021		329
28.022		261
28.023		320
28.024		343
28.025		303
28.026		331
28.027		335
28.028		360
28.029		351
28.03		329
28.031		314
28.032		380
28.033		306
28.034		342
28.035		307
28.036		292
28.037		321
28.038		287
28.039		272
28.04		253
28.041		274
28.042		237
28.043		229
28.044		208
28.045		191
28.046		178
28.047		207
28.048		212
28.049		187
28.05		166
28.051		161
28.052		166
28.053		155
28.054		142
28.055		165
28.056		133
28.057		122
28.058		126
28.059		124
28.06		133
28.061		118
28.062		118
28.063		138
28.064		102
28.065		117
28.066		109
28.067		115
28.068		111
28.069		110
28.07		91
28.071		105
28.072		109
28.073		89
28.074		85
28.075		94
28.076		86
28.077		92
28.078		85
28.079		83
28.08		90
28.081		92
28.082		80
28.083		84
28.084		102
28.085		85
28.086		62
28.087		70
28.088		71
28.089		69
28.09		71
28.091		82
28.092		78
28.093		68
28.094		65
28.095		82
28.096		54
28.097		66
28.098		74
28.099		77
28.1		58
28.101		54
28.102		67
28.103		66
28.104		57
28.105		56
28.106		61
28.107		71
28.108		57
28.109		65
28.11		55
28.111		66
28.112		64
28.113		72
28.114		57
28.115		54
28.116		36
28.117		52
28.118		65
28.119		56
28.12		51
28.121		44
28.122		45
28.123		55
28.124		40
28.125		45
28.126		47
28.127		62
28.128		44
28.129		46
28.13		53
28.131		44
28.132		40
28.133		42
28.134		52
28.135		37
28.136		37
28.137		50
28.138		32
28.139		25
28.14		40
28.141		41
28.142		42
28.143		39
28.144		25
28.145		43
28.146		36
28.147		32
28.148		33
28.149		38
28.15		35
28.151		38
28.152		29
28.153		38
28.154		39
28.155		27
28.156		28
28.157		34
28.158		32
28.159		26
28.16		34
28.161		26
28.162		45
28.163		33
28.164		34
28.165		34
28.166		40
28.167		22
28.168		24
28.169		34
28.17		34
28.171		25
28.172		24
28.173		28
28.174		23
28.175		33
28.176		33
28.177		20
28.178		27
28.179		28
28.18		23
28.181		18
28.182		22
28.183		20
28.184		21
28.185		30
28.186		31
28.187		23
28.188		28
28.189		24
28.19		29
28.191		23
28.192		18
28.193		27
28.194		26
28.195		23
28.196		18
28.197		25
28.198		19
28.199		19
28.2		20
28.201		21
28.202		18
28.203		24
28.204		20
28.205		20
28.206		28
28.207		17
28.208		14
28.209		19
28.21		15
28.211		17
28.212		26
28.213		12
28.214		19
28.215		26
28.216		19
28.217		25
28.218		18
28.219		24
28.22		18
28.221		11
28.222		14
28.223		19
28.224		21
28.225		15
28.226		19
28.227		16
28.228		16
28.229		14
28.23		18
28.231		19
28.232		12
28.233		17
28.234		22
28.235		14
28.236		11
28.237		25
28.238		12
28.239		17
28.24		12
28.241		12
28.242		13
28.243		15
28.244		19
28.245		11
28.246		14
28.247		15
28.248		18
28.249		14
28.25		18
28.251		11
28.252		11
28.253		7
28.254		15
28.255		9
28.256		13
28.257		12
28.258		13
28.259		10
28.26		13
28.261		14
28.262		13
28.263		9
28.264		15
28.265		15
28.266		13
28.267		6
28.268		13
28.269		14
28.27		18
28.271		8
28.272		9
28.273		11
28.274		14
28.275		12
28.276		15
28.277		13
28.278		8
28.279		5
28.28		7
28.281		8
28.282		11
28.283		11
28.284		9
28.285		12
28.286		11
28.287		12
28.288		15
28.289		10
28.29		9
28.291		10
28.292		11
28.293		9
28.294		6
28.295		18
28.296		11
28.297		9
28.298		8
28.299		10
28.3		12
28.301		4
28.302		8
28.303		9
28.304		10
28.305		4
28.306		13
28.307		8
28.308		9
28.309		12
28.31		6
28.311		8
28.312		10
28.313		12
28.314		3
28.315		8
28.316		8
28.317		7
28.318		8
28.319		8
28.32		15
28.321		5
28.322		5
28.323		6
28.324		7
28.325		8
28.326		8
28.327		10
28.328		8
28.329		9
28.33		5
28.331		3
28.332		2
28.333		5
28.334		11
28.335		11
28.336		7
28.337		12
28.338		4
28.339		6
28.34		10
28.341		5
28.342		7
28.343		4
28.344		8
28.345		6
28.346		13
28.347		7
28.348		3
28.349		8
28.35		5
28.351		6
28.352		10
28.353		5
28.354		7
28.355		9
28.356		5
28.357		3
28.358		7
28.359		1
28.36		7
28.361		5
28.362		4
28.363		1
28.364		4
28.365		13
28.366		3
28.367		4
28.368		5
28.369		0
28.37		7
28.371		6
28.372		5
28.373		7
28.374		3
28.375		4
28.376		5
28.377		8
28.378		7
28.379		4
28.38		4
28.381		5
28.382		3
28.383		7
28.384		1
28.385		7
28.386		8
28.387		2
28.388		7
28.389		6
28.39		5
28.391		4
28.392		4
28.393		4
28.394		2
28.395		2
28.396		4
28.397		6
28.398		6
28.399		8
28.4		7
28.401		4
28.402		2
28.403		0
28.404		1
28.405		3
28.406		5
28.407		10
28.408		3
28.409		2
28.41		5
28.411		6
28.412		6
28.413		4
28.414		3
28.415		4
28.416		5
28.417		5
28.418		3
28.419		2
28.42		2
28.421		4
28.422		2
28.423		2
28.424		3
28.425		5
28.426		3
28.427		6
28.428		5
28.429		4
28.43		2
28.431		2
28.432		3
28.433		5
28.434		4
28.435		5
28.436		5
28.437		6
28.438		2
28.439		3
28.44		0
28.441		6
28.442		3
28.443		4
28.444		2
28.445		4
28.446		5
28.447		4
28.448		3
28.449		3
28.45		3
28.451		2
28.452		3
28.453		4
28.454		0
28.455		1
28.456		4
28.457		3
28.458		2
28.459		1
28.46		0
28.461		2
28.462		4
28.463		5
28.464		2
28.465		2
28.466		2
28.467		0
28.468		4
28.469		3
28.47		4
28.471		2
28.472		3
28.473		4
28.474		1
28.475		2
28.476		3
28.477		2
28.478		1
28.479		4
28.48		2
28.481		5
28.482		2
28.483		3
28.484		2
28.485		4
28.486		5
28.487		5
28.488		3
28.489		1
28.49		3
28.491		2
28.492		4
28.493		0
28.494		1
28.495		1
28.496		6
28.497		3
28.498		2
28.499		2
28.5		1
28.501		0
28.502		2
28.503		1
28.504		1
28.505		1
28.506		0
28.507		3
28.508		1
28.509		2
28.51		2
28.511		0
28.512		2
28.513		2
28.514		1
28.515		0
28.516		2
28.517		2
28.518		2
28.519		3
28.52		3
28.521		2
28.522		0
28.523		1
28.524		4
28.525		2
28.526		1
28.527		2
28.528		2
28.529		0
28.53		2
28.531		2
28.532		2
28.533		2
28.534		1
28.535		6
28.536		1
28.537		4
28.538		2
28.539		3
28.54		1
28.541		0
28.542		1
28.543		2
28.544		1
28.545		2
28.546		3
28.547		2
28.548		1
28.549		2
28.55		1
28.551		3
28.552		0
28.553		2
28.554		1
28.555		3
28.556		2
28.557		1
28.558		1
28.559		2
28.56		0
28.561		3
28.562		1
28.563		1
28.564		0
28.565		1
28.566		1
28.567		1
28.568		1
28.569		0
28.57		2
28.571		0
28.572		1
28.573		3
28.574		0
28.575		1
28.576		1
28.577		1
28.578		1
28.579		0
28.58		0
28.581		2
28.582		1
28.583		0
28.584		1
28.585		0
28.586		2
28.587		0
28.588		0
28.589		1
28.59		0
28.591		1
28.592		2
28.593		0
28.594		0
28.595		0
28.596		0
28.597		0
28.598		1
28.599		2
28.6		2
28.601		2
28.602		1
28.603		0
28.604		0
28.605		0
28.606		0
28.607		1
28.608		2
28.609		2
28.61		0
28.611		3
28.612		2
28.613		1
28.614		1
28.615		1
28.616		3
28.617		0
28.618		3
28.619		0
28.62		2
28.621		0
28.622		3
28.623		1
28.624		2
28.625		0
28.626		0
28.627		0
28.628		2
28.629		1
28.63		0
28.631		2
28.632		1
28.633		2
28.634		2
28.635		2
28.636		0
28.637		0
28.638		0
28.639		1
28.64		2
28.641		0
28.642		1
28.643		0
28.644		1
28.645		2
28.646		0
28.647		1
28.648		0
28.649		1
28.65		2
28.651		1
28.652		0
28.653		1
28.654		1
28.655		1
28.656		0
28.657		0
28.658		1
28.659		0
28.66		1
28.661		3
28.662		2
28.663		1
28.664		0
28.665		1
28.666		1
28.667		0
28.668		1
28.669		0
28.67		1
28.671		0
28.672		1
28.673		1
28.674		1
28.675		1
28.676		1
28.677		0
28.678		3
28.679		0
28.68		0
28.681		1
28.682		2
28.683		0
28.684		0
28.685		0
28.686		0
28.687		0
28.688		0
28.689		2
28.69		0
28.691		0
28.692		2
28.693		0
28.694		0
28.695		1
28.696		0
28.697		1
28.698		0
28.699		1
28.7		1
28.701		0
28.702		2
28.703		1
28.704		0
28.705		0
28.706		1
28.707		0
28.708		0
28.709		1
28.71		1
28.711		1
28.712		1
28.713		1
28.714		1
28.715		0
28.716		1
28.717		1
28.718		1
28.719		1
28.72		1
28.721		1
28.722		0
28.723		1
28.724		1
28.725		2
28.726		1
28.727		0
28.728		0
28.729		0
28.73		0
28.731		1
28.732		1
28.733		0
28.734		0
28.735		0
28.736		2
28.737		1
28.738		0
28.739		0
28.74		0
28.741		1
28.742		1
28.743		0
28.744		1
28.745		1
28.746		0
28.747		0
28.748		0
28.749		0
28.75		0
28.751		1
28.752		0
28.753		0
28.754		1
28.755		1
28.756		1
28.757		0
28.758		0
28.759		1
28.76		0
28.761		0
28.762		0
28.763		1
28.764		0
28.765		0
28.766		0
28.767		0
28.768		0
28.769		0
28.77		0
28.771		0
28.772		0
28.773		2
28.774		0
28.775		1
28.776		1
28.777		1
28.778		0
28.779		1
28.78		0
28.781		0
28.782		2
28.783		0
28.784		0
28.785		0
28.786		0
28.787		0
28.788		0
28.789		0
28.79		2
28.791		2
28.792		3
28.793		0
28.794		0
28.795		1
28.796		1
28.797		1
28.798		0
28.799		0
28.8		0
28.801		0
28.802		0
28.803		2
28.804		2
28.805		0
28.806		1
28.807		2
28.808		2
28.809		0
28.81		0
28.811		0
28.812		1
28.813		0
28.814		0
28.815		1
28.816		0
28.817		0
28.818		0
28.819		0
28.82		0
28.821		0
28.822		1
28.823		0
28.824		0
28.825		0
28.826		1
28.827		0
28.828		2
28.829		0
28.83		1
28.831		2
28.832		0
28.833		0
28.834		0
28.835		0
28.836		0
28.837		0
28.838		0
28.839		1
28.84		0
28.841		0
28.842		2
28.843		1
28.844		0
28.845		0
28.846		0
28.847		0
28.848		1
28.849		0
28.85		0
28.851		1
28.852		1
28.853		0
28.854		0
28.855		1
28.856		0
28.857		0
28.858		1
28.859		0
28.86		0
28.861		0
28.862		0
28.863		0
28.864		0
28.865		0
28.866		0
28.867		0
28.868		0
28.869		0
28.87		1
28.871		1
28.872		0
28.873		1
28.874		0
28.875		1
28.876		0
28.877		0
28.878		0
28.879		1
28.88		1
28.881		0
28.882		1
28.883		0
28.884		0
28.885		1
28.886		0
28.887		0
28.888		2
28.889		0
28.89		0
28.891		2
28.892		0
28.893		1
28.894		0
28.895		0
28.896		1
28.897		1
28.898		0
28.899		0
28.9		1
28.901		0
28.902		0
28.903		1
28.904		0
28.905		0
28.906		1
28.907		0
28.908		0
28.909		0
28.91		1
28.911		0
28.912		0
28.913		0
28.914		0
28.915		1
28.916		0
28.917		0
28.918		0
28.919		1
28.92		0
28.921		0
28.922		1
28.923		0
28.924		2
28.925		0
28.926		0
28.927		0
28.928		2
28.929		0
28.93		0
28.931		0
28.932		0
28.933		1
28.934		1
28.935		1
28.936		0
28.937		0
28.938		1
28.939		0
28.94		0
28.941		0
28.942		0
28.943		1
28.944		1
28.945		0
28.946		3
28.947		1
28.948		1
28.949		0
28.95		1
28.951		0
28.952		1
28.953		0
28.954		1
28.955		0
28.956		1
28.957		0
28.958		1
28.959		1
28.96		0
28.961		0
28.962		0
28.963		4
28.964		2
28.965		2
28.966		4
28.967		3
28.968		4
28.969		2
28.97		3
28.971		7
28.972		4
28.973		8
28.974		5
28.975		9
28.976		6
28.977		16
28.978		17
28.979		19
28.98		13
28.981		14
28.982		12
28.983		8
28.984		8
28.985		10
28.986		4
28.987		15
28.988		6
28.989		2
28.99		6
28.991		6
28.992		4
28.993		4
28.994		5
28.995		1
28.996		3
28.997		2
28.998		0
28.999		0
29		2
29.001		3
29.002		0
29.003		2
29.004		2
29.005		1
29.006		6
29.007		6
29.008		6
29.009		7
29.01		12
29.011		6
29.012		2
29.013		10
29.014		7
29.015		7
29.016		6
29.017		8
29.018		2
29.019		6
29.02		6
29.021		5
29.022		6
29.023		6
29.024		4
29.025		6
29.026		8
29.027		6
29.028		4
29.029		6
29.03		4
29.031		6
29.032		5
29.033		3
29.034		5
29.035		2
29.036		3
29.037		3
29.038		3
29.039		2
29.04		1
29.041		5
29.042		2
29.043		1
29.044		2
29.045		2
29.046		4
29.047		0
29.048		1
29.049		1
29.05		2
29.051		1
29.052		2
29.053		0
29.054		0
29.055		3
29.056		2
29.057		1
29.058		1
29.059		2
29.06		0
29.061		0
29.062		0
29.063		0
29.064		1
29.065		0
29.066		1
29.067		1
29.068		1
29.069		2
29.07		1
29.071		1
29.072		1
29.073		1
29.074		1
29.075		1
29.076		3
29.077		1
29.078		1
29.079		3
29.08		4
29.081		1
29.082		0
29.083		1
29.084		1
29.085		2
29.086		2
29.087		1
29.088		0
29.089		0
29.09		1
29.091		1
29.092		1
29.093		2
29.094		1
29.095		1
29.096		0
29.097		2
29.098		0
29.099		0
29.1		0
29.101		0
29.102		1
29.103		1
29.104		1
29.105		0
29.106		1
29.107		1
29.108		2
29.109		0
29.11		0
29.111		0
29.112		1
29.113		1
29.114		1
29.115		1
29.116		1
29.117		2
29.118		1
29.119		0
29.12		1
29.121		2
29.122		1
29.123		0
29.124		0
29.125		0
29.126		0
29.127		2
29.128		0
29.129		1
29.13		1
29.131		2
29.132		2
29.133		1
29.134		3
29.135		1
29.136		1
29.137		0
29.138		1
29.139		0
29.14		0
29.141		1
29.142		1
29.143		0
29.144		0
29.145		0
29.146		0
29.147		0
29.148		0
29.149		0
29.15		0
29.151		0
29.152		0
29.153		0
29.154		2
29.155		0
29.156		1
29.157		1
29.158		0
29.159		1
29.16		0
29.161		1
29.162		0
29.163		0
29.164		0
29.165		0
29.166		0
29.167		0
29.168		1
29.169		0
29.17		0
29.171		2
29.172		1
29.173		0
29.174		0
29.175		1
29.176		0
29.177		0
29.178		0
29.179		0
29.18		1
29.181		2
29.182		0
29.183		0
29.184		1
29.185		0
29.186		0
29.187		1
29.188		0
29.189		0
29.19		0
29.191		1
29.192		0
29.193		1
29.194		0
29.195		0
29.196		0
29.197		0
29.198		0
29.199		0
29.2		0
29.201		1
29.202		0
29.203		1
29.204		0
29.205		1
29.206		0
29.207		0
29.208		0
29.209		0
29.21		0
29.211		0
29.212		0
29.213		0
29.214		0
29.215		1
29.216		0
29.217		1
29.218		0
29.219		0
29.22		0
29.221		0
29.222		0
29.223		0
29.224		2
29.225		0
29.226		1
29.227		0
29.228		1
29.229		0
29.23		0
29.231		0
29.232		2
29.233		0
29.234		0
29.235		1
29.236		2
29.237		1
29.238		0
29.239		0
29.24		1
29.241		0
29.242		1
29.243		0
29.244		0
29.245		0
29.246		0
29.247		0
29.248		0
29.249		2
29.25		1
29.251		0
29.252		2
29.253		0
29.254		0
29.255		0
29.256		1
29.257		0
29.258		0
29.259		0
29.26		0
29.261		1
29.262		1
29.263		0
29.264		0
29.265		0
29.266		0
29.267		0
29.268		0
29.269		0
29.27		2
29.271		0
29.272		1
29.273		0
29.274		0
29.275		0
29.276		0
29.277		0
29.278		0
29.279		0
29.28		1
29.281		0
29.282		0
29.283		1
29.284		1
29.285		0
29.286		0
29.287		0
29.288		0
29.289		0
29.29		0
29.291		1
29.292		0
29.293		0
29.294		0
29.295		0
29.296		0
29.297		2
29.298		0
29.299		0
29.3		1
29.301		0
29.302		0
29.303		0
29.304		0
29.305		0
29.306		1
29.307		0
29.308		0
29.309		0
29.31		0
29.311		0
29.312		0
29.313		1
29.314		0
29.315		1
29.316		0
29.317		0
29.318		0
29.319		0
29.32		2
29.321		0
29.322		0
29.323		0
29.324		0
29.325		0
29.326		0
29.327		0
29.328		0
29.329		1
29.33		1
29.331		0
29.332		2
29.333		0
29.334		1
29.335		0
29.336		0
29.337		1
29.338		0
29.339		0
29.34		0
29.341		0
29.342		0
29.343		0
29.344		0
29.345		0
29.346		0
29.347		0
29.348		0
29.349		0
29.35		0
29.351		0
29.352		0
29.353		0
29.354		0
29.355		0
29.356		1
29.357		1
29.358		0
29.359		1
29.36		2
29.361		0
29.362		0
29.363		0
29.364		0
29.365		0
29.366		0
29.367		0
29.368		0
29.369		0
29.37		0
29.371		0
29.372		0
29.373		0
29.374		0
29.375		0
29.376		0
29.377		0
29.378		0
29.379		0
29.38		0
29.381		2
29.382		1
29.383		0
29.384		0
29.385		2
29.386		0
29.387		0
29.388		0
29.389		0
29.39		0
29.391		0
29.392		0
29.393		0
29.394		0
29.395		0
29.396		0
29.397		1
29.398		0
29.399		1
29.4		0
29.401		0
29.402		0
29.403		0
29.404		0
29.405		0
29.406		0
29.407		0
29.408		1
29.409		0
29.41		0
29.411		0
29.412		1
29.413		0
29.414		1
29.415		0
29.416		1
29.417		0
29.418		0
29.419		0
29.42		0
29.421		1
29.422		0
29.423		0
29.424		0
29.425		0
29.426		1
29.427		0
29.428		0
29.429		0
29.43		0
29.431		0
29.432		0
29.433		0
29.434		0
29.435		0
29.436		0
29.437		1
29.438		0
29.439		0
29.44		0
29.441		1
29.442		0
29.443		0
29.444		0
29.445		2
29.446		0
29.447		0
29.448		2
29.449		0
29.45		2
29.451		0
29.452		0
29.453		0
29.454		0
29.455		1
29.456		0
29.457		0
29.458		0
29.459		1
29.46		0
29.461		0
29.462		0
29.463		0
29.464		0
29.465		0
29.466		0
29.467		0
29.468		0
29.469		1
29.47		0
29.471		0
29.472		0
29.473		0
29.474		0
29.475		0
29.476		0
29.477		0
29.478		0
29.479		0
29.48		0
29.481		0
29.482		0
29.483		0
29.484		0
29.485		0
29.486		0
29.487		0
29.488		1
29.489		0
29.49		0
29.491		0
29.492		0
29.493		0
29.494		0
29.495		0
29.496		0
29.497		0
29.498		0
[truncated: 2 more rows]
