# Supplementary material for: Direct observation of 3D nitrogen distribution in silicon-based dielectrics using atom probe tomography
Source: Nat Commun. 2025 Jul 1;16:5612. doi: 10.1038/s41467-025-60732-2 (PMC12214997; doi:10.1038/s41467-025-60732-2)
Supplement: Supplementary file 3 — Source data [file 41467_2025_60732_MOESM3_ESM.zip › Source data/Source data for Supplementary Fig.2.xls]

## Sheet: Supplementary Fig.2a
	Si\+(2+)	N\+(+)
13.9	0
13.901	1
13.902	0
13.903	0
13.904	0
13.905	0
13.906	1
13.907	0
13.908	0
13.909	0
13.91	0
13.911	1
13.912	0
13.913	0
13.914	0
13.915	0
13.916	2
13.917	0
13.918	0
13.919	0
13.92	0
13.921	0
13.922	1
13.923	0
13.924	0
13.925	0
13.926	0
13.927	0
13.928	0
13.929	2
13.93	0
13.931	0
13.932	0
13.933	0
13.934	0
13.935	0
13.936	0
13.937	0
13.938	0
13.939	1
13.94	1
13.941	3
13.942	0
13.943	1
13.944	1
13.945	1
13.946	0
13.947	0
13.948	0
13.949	0
13.95	0
13.951	0
13.952	0
13.953	0
13.954	2
13.955	2
13.956	0
13.957	3
13.958	2
13.959	2
13.96	1
13.961	2
13.962	2
13.963	2
13.964	2
13.965	1
13.966	0
13.967	1
13.968	3
13.969	5
13.97	2
13.971	3
13.972	5
13.973	3
13.974	8
13.975	14
13.976	12
13.977	13
13.978	16
13.979	41
13.98	60
13.981	112
13.982	150
13.983	283
13.984	373
13.985	541
13.986	739
13.987	765
13.988	833
13.989	816
13.99	698
13.991	561
13.992	446
13.993	432
13.994	332
13.995	297
13.996	262	262
13.997		267
13.998		285
13.999		281
14		363
14.001		389
14.002		454
14.003		494
14.004		536
14.005		528
14.006		592
14.007		526
14.008		540
14.009		577
14.01		562
14.011		523
14.012		494
14.013		443
14.014		395
14.015		385
14.016		384
14.017		351
14.018		333
14.019		299
14.02		265
14.021		263
14.022		224
14.023		220
14.024		210
14.025		160
14.026		169
14.027		156
14.028		161
14.029		143
14.03		135
14.031		147
14.032		150
14.033		144
14.034		132
14.035		146
14.036		122
14.037		112
14.038		119
14.039		136
14.04		135
14.041		134
14.042		114
14.043		114
14.044		98
14.045		112
14.046		98
14.047		119
14.048		116
14.049		101
14.05		93
14.051		109
14.052		94
14.053		98
14.054		95
14.055		109
14.056		92
14.057		95
14.058		98
14.059		96
14.06		96
14.061		87
14.062		96
14.063		96
14.064		93
14.065		83
14.066		98
14.067		103
14.068		79
14.069		82
14.07		86
14.071		76
14.072		88
14.073		77
14.074		77
14.075		86
14.076		81
14.077		91
14.078		82
14.079		96
14.08		72
14.081		76
14.082		84
14.083		79
14.084		78
14.085		86
14.086		76
14.087		79
14.088		79
14.089		74
14.09		81
14.091		76
14.092		56
14.093		62
14.094		58
14.095		55
14.096		59
14.097		70
14.098		71
14.099		63
14.1		61
14.101		57
14.102		59
14.103		64
14.104		52
14.105		56
14.106		58
14.107		56
14.108		60
14.109		59
14.11		63
14.111		54
14.112		58
14.113		55
14.114		70
14.115		42
14.116		56
14.117		55
14.118		56
14.119		56
14.12		50
14.121		48
14.122		54
14.123		37
14.124		45
14.125		36
14.126		50
14.127		37
14.128		54
14.129		44
14.13		44
14.131		43
14.132		44
14.133		52
14.134		33
14.135		37
14.136		46
14.137		47
14.138		42
14.139		40
14.14		48
14.141		49
14.142		37
14.143		34
14.144		34
14.145		35
14.146		30
14.147		33
14.148		38
14.149		34
14.15		34
14.151		37
14.152		30
14.153		33
14.154		38
14.155		34
14.156		46
14.157		22
14.158		31
14.159		27
14.16		30
14.161		40
14.162		37
14.163		27
14.164		29
14.165		21
14.166		34
14.167		38
14.168		21
14.169		26
14.17		20
14.171		28
14.172		31
14.173		27
14.174		28
14.175		28
14.176		19
14.177		21
14.178		33
14.179		24
14.18		24
14.181		19
14.182		19
14.183		27
14.184		28
14.185		19
14.186		23
14.187		19
14.188		18
14.189		20
14.19		13
14.191		31
14.192		24
14.193		22
14.194		28
14.195		23
14.196		21
14.197		16
14.198		19
14.199		23
14.2		22
14.201		15
14.202		23
14.203		17
14.204		19
14.205		11
14.206		22
14.207		13
14.208		15
14.209		14
14.21		16
14.211		16
14.212		16
14.213		16
14.214		13
14.215		13
14.216		12
14.217		7
14.218		11
14.219		9
14.22		6
14.221		14
14.222		19
14.223		11
14.224		15
14.225		14
14.226		8
14.227		9
14.228		17
14.229		11
14.23		14
14.231		7
14.232		9
14.233		9
14.234		11
14.235		15
14.236		17
14.237		6
14.238		12
14.239		5
14.24		15
14.241		7
14.242		7
14.243		9
14.244		12
14.245		9
14.246		13
14.247		8
14.248		12
14.249		5
14.25		11
14.251		8
14.252		10
14.253		9
14.254		8
14.255		7
14.256		14
14.257		9
14.258		11
14.259		11
14.26		5
14.261		7
14.262		6
14.263		5
14.264		10
14.265		5
14.266		8
14.267		8
14.268		4
14.269		7
14.27		8
14.271		5
14.272		7
14.273		9
14.274		7
14.275		7
14.276		3
14.277		10
14.278		8
14.279		5
14.28		5
14.281		9
14.282		6
14.283		6
14.284		12
14.285		6
14.286		8
14.287		6
14.288		9
14.289		6
14.29		4
14.291		7
14.292		6
14.293		4
14.294		2
14.295		6
14.296		8
14.297		9
14.298		2
14.299		8
14.3		7
14.301		6
14.302		1
14.303		8
14.304		5
14.305		6
14.306		4
14.307		8
14.308		3
14.309		2
14.31		7
14.311		5
14.312		4
14.313		6
14.314		4
14.315		6
14.316		7
14.317		2
14.318		2
14.319		3
14.32		5
14.321		3
14.322		2
14.323		1
14.324		3
14.325		2
14.326		3
14.327		4
14.328		5
14.329		3
14.33		2
14.331		2
14.332		4
14.333		3
14.334		2
14.335		3
14.336		8
14.337		2
14.338		0
14.339		0
14.34		2
14.341		4
14.342		4
14.343		2
14.344		4
14.345		2
14.346		1
14.347		1
14.348		3
14.349		0
14.35		3
14.351		3
14.352		6
14.353		4
14.354		1
14.355		4
14.356		4
14.357		3
14.358		3
14.359		2
14.36		3
14.361		3
14.362		2
14.363		3
14.364		2
14.365		4
14.366		1
14.367		4
14.368		1
14.369		0
14.37		3
14.371		1
14.372		2
14.373		6
14.374		2
14.375		3
14.376		1
14.377		3
14.378		4
14.379		3
14.38		4
14.381		2
14.382		4
14.383		4
14.384		1
14.385		3
14.386		3
14.387		1
14.388		2
14.389		2
14.39		1
14.391		3
14.392		7
14.393		2
14.394		6
14.395		0
14.396		2
14.397		1
14.398		3
14.399		5
14.4		1

## Sheet: Supplementary Fig.2b
	Si\+(2+)	N\+(+)
13.9	0
13.901	1
13.902	0
13.903	0
13.904	0
13.905	0
13.906	1
13.907	0
13.908	0
13.909	0
13.91	0
13.911	0
13.912	0
13.913	0
13.914	0
13.915	0
13.916	0
13.917	0
13.918	0
13.919	0
13.92	0
13.921	0
13.922	0
13.923	0
13.924	0
13.925	0
13.926	0
13.927	0
13.928	0
13.929	1
13.93	0
13.931	0
13.932	0
13.933	0
13.934	0
13.935	0
13.936	0
13.937	0
13.938	0
13.939	1
13.94	0
13.941	0
13.942	0
13.943	0
13.944	0
13.945	1
13.946	0
13.947	0
13.948	0
13.949	0
13.95	0
13.951	0
13.952	0
13.953	0
13.954	0
13.955	1
13.956	1
13.957	2
13.958	3
13.959	1
13.96	1
13.961	2
13.962	2
13.963	1
13.964	2
13.965	2
13.966	2
13.967	1
13.968	4
13.969	10
13.97	4
13.971	13
13.972	13
13.973	18
13.974	40
13.975	45
13.976	65
13.977	111
13.978	164
13.979	325
13.98	544
13.981	934
13.982	1571
13.983	2485
13.984	3507
13.985	4724
13.986	5585
13.987	5980
13.988	6129
13.989	5458
13.99	4607
13.991	3556
13.992	2632
13.993	2026
13.994	1444
13.995	1117
13.996	889
13.997	688
13.998	583
13.999	538
14	529	529
14.001	502	502
14.002		511
14.003		564
14.004		563
14.005		562
14.006		598
14.007		543
14.008		567
14.009		561
14.01		526
14.011		477
14.012		473
14.013		424
14.014		360
14.015		351
14.016		355
14.017		314
14.018		297
14.019		253
14.02		208
14.021		196
14.022		171
14.023		167
14.024		160
14.025		114
14.026		116
14.027		111
14.028		110
14.029		91
14.03		95
14.031		80
14.032		88
14.033		92
14.034		67
14.035		72
14.036		59
14.037		69
14.038		64
14.039		66
14.04		57
14.041		67
14.042		48
14.043		56
14.044		42
14.045		38
14.046		38
14.047		44
14.048		50
14.049		38
14.05		35
14.051		41
14.052		28
14.053		30
14.054		33
14.055		35
14.056		32
14.057		39
14.058		33
14.059		27
14.06		33
14.061		29
14.062		21
14.063		28
14.064		23
14.065		19
14.066		15
14.067		21
14.068		12
14.069		22
14.07		18
14.071		23
14.072		28
14.073		19
14.074		14
14.075		10
14.076		20
14.077		24
14.078		15
14.079		19
14.08		17
14.081		18
14.082		19
14.083		11
14.084		18
14.085		25
14.086		18
14.087		21
14.088		21
14.089		17
14.09		19
14.091		11
14.092		14
14.093		9
14.094		15
14.095		9
14.096		11
14.097		13
14.098		14
14.099		11
14.1		10
14.101		6
14.102		8
14.103		18
14.104		11
14.105		15
14.106		16
14.107		8
14.108		11
14.109		10
14.11		7
14.111		7
14.112		12
14.113		10
14.114		16
14.115		9
14.116		11
14.117		5
14.118		10
14.119		9
14.12		7
14.121		12
14.122		10
14.123		6
14.124		10
14.125		7
14.126		7
14.127		8
14.128		5
14.129		2
14.13		8
14.131		5
14.132		4
14.133		12
14.134		6
14.135		5
14.136		9
14.137		9
14.138		7
14.139		11
14.14		6
14.141		9
14.142		10
14.143		3
14.144		7
14.145		6
14.146		7
14.147		6
14.148		4
14.149		5
14.15		6
14.151		5
14.152		4
14.153		5
14.154		8
14.155		2
14.156		9
14.157		4
14.158		8
14.159		4
14.16		4
14.161		5
14.162		12
14.163		2
14.164		6
14.165		5
14.166		4
14.167		4
14.168		2
14.169		7
14.17		4
14.171		8
14.172		6
14.173		6
14.174		3
14.175		5
14.176		2
14.177		1
14.178		4
14.179		4
14.18		7
14.181		4
14.182		3
14.183		7
14.184		4
14.185		3
14.186		6
14.187		4
14.188		2
14.189		5
14.19		3
14.191		3
14.192		3
14.193		3
14.194		6
14.195		3
14.196		0
14.197		6
14.198		4
14.199		5
14.2		6
14.201		4
14.202		4
14.203		5
14.204		4
14.205		3
14.206		3
14.207		1
14.208		4
14.209		1
14.21		2
14.211		1
14.212		3
14.213		3
14.214		1
14.215		3
14.216		2
14.217		2
14.218		0
14.219		4
14.22		2
14.221		1
14.222		1
14.223		2
14.224		9
14.225		4
14.226		2
14.227		2
14.228		5
14.229		3
14.23		2
14.231		3
14.232		1
14.233		0
14.234		0
14.235		3
14.236		2
14.237		1
14.238		2
14.239		0
14.24		2
14.241		3
14.242		1
14.243		1
14.244		2
14.245		2
14.246		3
14.247		1
14.248		1
14.249		0
14.25		2
14.251		2
14.252		2
14.253		2
14.254		2
14.255		1
14.256		6
14.257		2
14.258		2
14.259		2
14.26		1
14.261		1
14.262		3
14.263		0
14.264		2
14.265		0
14.266		5
14.267		4
14.268		0
14.269		1
14.27		2
14.271		2
14.272		2
14.273		3
14.274		2
14.275		2
14.276		2
14.277		2
14.278		1
14.279		1
14.28		3
14.281		2
14.282		1
14.283		3
14.284		3
14.285		2
14.286		3
14.287		0
14.288		4
14.289		3
14.29		1
14.291		0
14.292		3
14.293		1
14.294		1
14.295		1
14.296		1
14.297		4
14.298		1
14.299		1
14.3		1
14.301		1
14.302		0
14.303		1
14.304		1
14.305		3
14.306		1
14.307		0
14.308		2
14.309		0
14.31		1
14.311		0
14.312		0
14.313		2
14.314		1
14.315		0
14.316		3
14.317		0
14.318		1
14.319		1
14.32		2
14.321		0
14.322		1
14.323		0
14.324		2
14.325		1
14.326		2
14.327		1
14.328		1
14.329		1
14.33		0
14.331		1
14.332		0
14.333		1
14.334		1
14.335		2
14.336		1
14.337		0
14.338		0
14.339		0
14.34		1
14.341		1
14.342		2
14.343		1
14.344		0
14.345		0
14.346		0
14.347		0
14.348		1
14.349		0
14.35		1
14.351		1
14.352		2
14.353		0
14.354		1
14.355		2
14.356		2
14.357		0
14.358		0
14.359		0
14.36		1
14.361		0
14.362		0
14.363		2
14.364		1
14.365		1
14.366		0
14.367		0
14.368		0
14.369		0
14.37		1
14.371		1
14.372		0
14.373		2
14.374		0
14.375		1
14.376		0
14.377		1
14.378		0
14.379		1
14.38		1
14.381		1
14.382		1
14.383		2
14.384		0
14.385		1
14.386		2
14.387		0
14.388		0
14.389		1
14.39		0
14.391		2
14.392		2
14.393		0
14.394		2
14.395		0
14.396		0
14.397		0
14.398		0
14.399		1
14.4		1
