# Supplementary material for: Direct observation of 3D nitrogen distribution in silicon-based dielectrics using atom probe tomography
Source: Nat Commun. 2025 Jul 1;16:5612. doi: 10.1038/s41467-025-60732-2 (PMC12214997; doi:10.1038/s41467-025-60732-2)
Supplement: Supplementary file 3 — Source data [file 41467_2025_60732_MOESM3_ESM.zip › Source data/Source data for Supplementary Fig.3.xls]

## Sheet: Supplementary Fig.3
Mass to Charge State Ratio (Da)	25pj	Mass to Charge State Ratio (Da)	50pj	Mass to Charge State Ratio (Da)	100pj
27.75	0	27.7	0	27.697	0
27.751	0	27.701	0	27.698	0
27.752	0	27.702	1	27.699	0
27.753	0	27.703	0	27.7	0
27.754	0	27.704	0	27.701	0
27.755	0	27.705	0	27.702	1
27.756	0	27.706	0	27.703	0
27.757	0	27.707	0	27.704	0
27.758	0	27.708	0	27.705	0
27.759	0	27.709	0	27.706	0
27.76	1	27.71	1	27.707	0
27.761	0	27.711	0	27.708	0
27.762	0	27.712	0	27.709	0
27.763	0	27.713	0	27.71	0
27.764	0	27.714	1	27.711	0
27.765	0	27.715	0	27.712	0
27.766	0	27.716	0	27.713	0
27.767	1	27.717	0	27.714	0
27.768	0	27.718	0	27.715	0
27.769	0	27.719	0	27.716	3
27.77	0	27.72	0	27.717	0
27.771	0	27.721	0	27.718	0
27.772	0	27.722	0	27.719	0
27.773	1	27.723	1	27.72	1
27.774	1	27.724	0	27.721	0
27.775	1	27.725	1	27.722	0
27.776	0	27.726	0	27.723	0
27.777	0	27.727	0	27.724	1
27.778	2	27.728	0	27.725	0
27.779	0	27.729	1	27.726	1
27.78	0	27.73	0	27.727	1
27.781	0	27.731	0	27.728	0
27.782	0	27.732	0	27.729	0
27.783	0	27.733	0	27.73	1
27.784	0	27.734	0	27.731	0
27.785	0	27.735	0	27.732	0
27.786	0	27.736	0	27.733	0
27.787	0	27.737	1	27.734	0
27.788	0	27.738	0	27.735	0
27.789	0	27.739	0	27.736	0
27.79	0	27.74	0	27.737	1
27.791	2	27.741	0	27.738	0
27.792	0	27.742	0	27.739	0
27.793	1	27.743	0	27.74	0
27.794	1	27.744	0	27.741	0
27.795	0	27.745	0	27.742	0
27.796	0	27.746	1	27.743	0
27.797	0	27.747	0	27.744	0
27.798	0	27.748	0	27.745	0
27.799	0	27.749	0	27.746	0
27.8	0	27.75	1	27.747	1
27.801	1	27.751	0	27.748	0
27.802	1	27.752	0	27.749	0
27.803	1	27.753	1	27.75	0
27.804	0	27.754	0	27.751	0
27.805	1	27.755	1	27.752	0
27.806	1	27.756	0	27.753	0
27.807	0	27.757	0	27.754	0
27.808	1	27.758	0	27.755	0
27.809	1	27.759	0	27.756	1
27.81	1	27.76	1	27.757	1
27.811	2	27.761	1	27.758	0
27.812	0	27.762	0	27.759	0
27.813	1	27.763	0	27.76	0
27.814	0	27.764	0	27.761	0
27.815	0	27.765	0	27.762	1
27.816	0	27.766	0	27.763	0
27.817	2	27.767	0	27.764	0
27.818	0	27.768	0	27.765	2
27.819	2	27.769	1	27.766	0
27.82	0	27.77	0	27.767	0
27.821	1	27.771	0	27.768	0
27.822	0	27.772	0	27.769	1
27.823	1	27.773	0	27.77	0
27.824	0	27.774	0	27.771	0
27.825	0	27.775	0	27.772	0
27.826	0	27.776	0	27.773	1
27.827	0	27.777	2	27.774	0
27.828	1	27.778	0	27.775	0
27.829	0	27.779	0	27.776	0
27.83	2	27.78	0	27.777	0
27.831	0	27.781	0	27.778	0
27.832	0	27.782	0	27.779	0
27.833	0	27.783	1	27.78	0
27.834	3	27.784	0	27.781	0
27.835	1	27.785	0	27.782	0
27.836	0	27.786	1	27.783	0
27.837	1	27.787	0	27.784	1
27.838	2	27.788	0	27.785	0
27.839	0	27.789	0	27.786	0
27.84	2	27.79	0	27.787	0
27.841	1	27.791	0	27.788	0
27.842	3	27.792	0	27.789	1
27.843	2	27.793	0	27.79	1
27.844	1	27.794	1	27.791	0
27.845	1	27.795	1	27.792	0
27.846	0	27.796	1	27.793	0
27.847	0	27.797	1	27.794	0
27.848	2	27.798	1	27.795	0
27.849	1	27.799	0	27.796	0
27.85	0	27.8	0	27.797	0
27.851	0	27.801	1	27.798	0
27.852	3	27.802	1	27.799	1
27.853	3	27.803	0	27.8	0
27.854	0	27.804	0	27.801	0
27.855	0	27.805	1	27.802	1
27.856	0	27.806	0	27.803	2
27.857	1	27.807	1	27.804	1
27.858	1	27.808	0	27.805	0
27.859	1	27.809	1	27.806	2
27.86	0	27.81	0	27.807	1
27.861	2	27.811	1	27.808	0
27.862	1	27.812	0	27.809	0
27.863	2	27.813	0	27.81	0
27.864	2	27.814	0	27.811	0
27.865	0	27.815	0	27.812	0
27.866	0	27.816	0	27.813	0
27.867	2	27.817	1	27.814	1
27.868	4	27.818	1	27.815	0
27.869	3	27.819	0	27.816	0
27.87	1	27.82	1	27.817	0
27.871	1	27.821	0	27.818	0
27.872	0	27.822	1	27.819	1
27.873	3	27.823	0	27.82	0
27.874	1	27.824	0	27.821	0
27.875	2	27.825	0	27.822	0
27.876	0	27.826	1	27.823	0
27.877	1	27.827	0	27.824	1
27.878	3	27.828	0	27.825	0
27.879	3	27.829	2	27.826	1
27.88	4	27.83	0	27.827	1
27.881	5	27.831	0	27.828	0
27.882	0	27.832	2	27.829	0
27.883	2	27.833	0	27.83	1
27.884	3	27.834	2	27.831	2
27.885	2	27.835	0	27.832	0
27.886	1	27.836	0	27.833	0
27.887	5	27.837	0	27.834	0
27.888	2	27.838	1	27.835	0
27.889	2	27.839	1	27.836	0
27.89	1	27.84	1	27.837	1
27.891	3	27.841	1	27.838	0
27.892	3	27.842	2	27.839	0
27.893	3	27.843	1	27.84	1
27.894	4	27.844	1	27.841	1
27.895	4	27.845	0	27.842	0
27.896	2	27.846	0	27.843	1
27.897	4	27.847	0	27.844	1
27.898	6	27.848	0	27.845	0
27.899	5	27.849	0	27.846	0
27.9	6	27.85	2	27.847	1
27.901	3	27.851	0	27.848	0
27.902	1	27.852	1	27.849	0
27.903	2	27.853	0	27.85	0
27.904	5	27.854	0	27.851	0
27.905	4	27.855	1	27.852	0
27.906	3	27.856	1	27.853	1
27.907	3	27.857	3	27.854	0
27.908	3	27.858	0	27.855	0
27.909	1	27.859	1	27.856	2
27.91	4	27.86	3	27.857	2
27.911	4	27.861	1	27.858	3
27.912	2	27.862	0	27.859	0
27.913	5	27.863	0	27.86	0
27.914	10	27.864	1	27.861	2
27.915	9	27.865	1	27.862	0
27.916	1	27.866	0	27.863	0
27.917	11	27.867	2	27.864	1
27.918	2	27.868	0	27.865	1
27.919	6	27.869	3	27.866	1
27.92	3	27.87	0	27.867	2
27.921	13	27.871	1	27.868	0
27.922	8	27.872	0	27.869	3
27.923	3	27.873	2	27.87	3
27.924	10	27.874	0	27.871	1
27.925	5	27.875	3	27.872	2
27.926	4	27.876	2	27.873	3
27.927	9	27.877	1	27.874	0
27.928	6	27.878	0	27.875	0
27.929	12	27.879	2	27.876	2
27.93	9	27.88	2	27.877	0
27.931	6	27.881	1	27.878	2
27.932	16	27.882	2	27.879	1
27.933	14	27.883	3	27.88	3
27.934	13	27.884	1	27.881	1
27.935	11	27.885	3	27.882	1
27.936	16	27.886	1	27.883	1
27.937	18	27.887	1	27.884	0
27.938	10	27.888	1	27.885	2
27.939	10	27.889	1	27.886	4
27.94	7	27.89	4	27.887	4
27.941	9	27.891	3	27.888	3
27.942	11	27.892	4	27.889	4
27.943	10	27.893	1	27.89	3
27.944	14	27.894	3	27.891	4
27.945	11	27.895	2	27.892	2
27.946	16	27.896	3	27.893	4
27.947	20	27.897	0	27.894	2
27.948	19	27.898	3	27.895	5
27.949	16	27.899	2	27.896	5
27.95	16	27.9	2	27.897	2
27.951	20	27.901	2	27.898	2
27.952	28	27.902	0	27.899	4
27.953	23	27.903	0	27.9	3
27.954	20	27.904	6	27.901	3
27.955	28	27.905	1	27.902	2
27.956	25	27.906	8	27.903	6
27.957	18	27.907	1	27.904	4
27.958	27	27.908	5	27.905	3
27.959	29	27.909	3	27.906	3
27.96	40	27.91	4	27.907	6
27.961	39	27.911	2	27.908	6
27.962	47	27.912	4	27.909	2
27.963	44	27.913	3	27.91	4
27.964	42	27.914	5	27.911	6
27.965	57	27.915	5	27.912	5
27.966	48	27.916	5	27.913	9
27.967	60	27.917	8	27.914	6
27.968	59	27.918	4	27.915	4
27.969	84	27.919	5	27.916	6
27.97	95	27.92	4	27.917	7
27.971	97	27.921	8	27.918	7
27.972	131	27.922	7	27.919	4
27.973	129	27.923	4	27.92	5
27.974	149	27.924	9	27.921	7
27.975	137	27.925	4	27.922	4
27.976	156	27.926	2	27.923	8
27.977	163	27.927	6	27.924	7
27.978	161	27.928	2	27.925	7
27.979	174	27.929	6	27.926	13
27.98	148	27.93	7	27.927	9
27.981	153	27.931	5	27.928	4
27.982	159	27.932	7	27.929	4
27.983	151	27.933	5	27.93	3
27.984	166	27.934	7	27.931	9
27.985	126	27.935	6	27.932	6
27.986	117	27.936	15	27.933	12
27.987	110	27.937	7	27.934	8
27.988	120	27.938	5	27.935	10
27.989	98	27.939	4	27.936	7
27.99	98	27.94	4	27.937	11
27.991	94	27.941	5	27.938	8
27.992	85	27.942	9	27.939	9
27.993	71	27.943	9	27.94	11
27.994	75	27.944	13	27.941	14
27.995	59	27.945	15	27.942	10
27.996	61	27.946	4	27.943	10
27.997	55	27.947	15	27.944	7
27.998	50	27.948	13	27.945	11
27.999	73	27.949	13	27.946	16
28	72	27.95	13	27.947	13
28.001	69	27.951	11	27.948	9
28.002	85	27.952	13	27.949	16
28.003	99	27.953	32	27.95	17
28.004	93	27.954	15	27.951	13
28.005	94	27.955	14	27.952	20
28.006	87	27.956	22	27.953	24
28.007	112	27.957	29	27.954	19
28.008	106	27.958	31	27.955	34
28.009	126	27.959	52	27.956	35
28.01	126	27.96	40	27.957	35
28.011	147	27.961	49	27.958	54
28.012	156	27.962	62	27.959	65
28.013	126	27.963	69	27.96	52
28.014	160	27.964	70	27.961	80
28.015	158	27.965	83	27.962	77
28.016	174	27.966	126	27.963	93
28.017	218	27.967	117	27.964	121
28.018	166	27.968	136	27.965	132
28.019	209	27.969	189	27.966	149
28.02	213	27.97	184	27.967	165
28.021	258	27.971	184	27.968	198
28.022	247	27.972	204	27.969	191
28.023	253	27.973	250	27.97	198
28.024	255	27.974	243	27.971	211
28.025	293	27.975	264	27.972	253
28.026	287	27.976	247	27.973	266
28.027	266	27.977	253	27.974	258
28.028	275	27.978	251	27.975	270
28.029	291	27.979	272	27.976	300
28.03	255	27.98	264	27.977	248
28.031	225	27.981	232	27.978	269
28.032	276	27.982	207	27.979	276
28.033	256	27.983	204	27.98	266
28.034	226	27.984	187	27.981	252
28.035	252	27.985	196	27.982	263
28.036	243	27.986	169	27.983	248
28.037	260	27.987	148	27.984	207
28.038	258	27.988	133	27.985	214
28.039	210	27.989	114	27.986	210
28.04	186	27.99	120	27.987	202
28.041	214	27.991	93	27.988	199
28.042	191	27.992	95	27.989	160
28.043	182	27.993	60	27.99	155
28.044	172	27.994	69	27.991	147
28.045	158	27.995	68	27.992	146
28.046	159	27.996	59	27.993	143
28.047	138	27.997	50	27.994	132
28.048	146	27.998	44	27.995	106
28.049	141	27.999	43	27.996	115
28.05	118	28	56	27.997	105
28.051	125	28.001	51	27.998	101
28.052	127	28.002	55	27.999	88
28.053	126	28.003	50	28	76
28.054	123	28.004	59	28.001	84
28.055	118	28.005	61	28.002	84
28.056	125	28.006	72	28.003	83
28.057	105	28.007	80	28.004	76
28.058	100	28.008	86	28.005	78
28.059	87	28.009	85	28.006	86
28.06	101	28.01	91	28.007	77
28.061	75	28.011	90	28.008	88
28.062	111	28.012	89	28.009	63
28.063	81	28.013	126	28.01	70
28.064	92	28.014	130	28.011	75
28.065	90	28.015	127	28.012	85
28.066	99	28.016	132	28.013	65
28.067	80	28.017	128	28.014	59
28.068	90	28.018	138	28.015	66
28.069	67	28.019	164	28.016	74
28.07	74	28.02	142	28.017	63
28.071	70	28.021	172	28.018	76
28.072	75	28.022	180	28.019	67
28.073	72	28.023	185	28.02	80
28.074	72	28.024	177	28.021	88
28.075	56	28.025	192	28.022	83
28.076	75	28.026	203	28.023	90
28.077	64	28.027	252	28.024	78
28.078	64	28.028	211	28.025	85
28.079	77	28.029	242	28.026	101
28.08	73	28.03	213	28.027	101
28.081	76	28.031	197	28.028	99
28.082	65	28.032	189	28.029	141
28.083	58	28.033	225	28.03	107
28.084	49	28.034	224	28.031	124
28.085	56	28.035	250	28.032	119
28.086	57	28.036	223	28.033	126
28.087	67	28.037	216	28.034	119
28.088	62	28.038	235	28.035	125
28.089	56	28.039	173	28.036	130
28.09	54	28.04	195	28.037	144
28.091	57	28.041	209	28.038	110
28.092	55	28.042	184	28.039	130
28.093	41	28.043	171	28.04	110
28.094	45	28.044	186	28.041	116
28.095	45	28.045	175	28.042	115
28.096	49	28.046	165	28.043	104
28.097	49	28.047	157	28.044	99
28.098	51	28.048	138	28.045	145
28.099	55	28.049	145	28.046	114
28.1	39	28.05	145	28.047	139
28.101	42	28.051	125	28.048	100
28.102	26	28.052	130	28.049	121
28.103	35	28.053	115	28.05	104
28.104	46	28.054	99	28.051	94
28.105	35	28.055	131	28.052	109
28.106	49	28.056	110	28.053	109
28.107	40	28.057	101	28.054	88
28.108	36	28.058	97	28.055	80
28.109	44	28.059	110	28.056	97
28.11	34	28.06	87	28.057	79
28.111	39	28.061	99	28.058	82
28.112	31	28.062	104	28.059	92
28.113	34	28.063	83	28.06	75
28.114	44	28.064	86	28.061	88
28.115	31	28.065	74	28.062	72
28.116	31	28.066	92	28.063	67
28.117	33	28.067	86	28.064	98
28.118	45	28.068	75	28.065	64
28.119	34	28.069	98	28.066	64
28.12	38	28.07	96	28.067	63
28.121	28	28.071	67	28.068	63
28.122	38	28.072	65	28.069	75
28.123	30	28.073	62	28.07	65
28.124	36	28.074	78	28.071	67
28.125	32	28.075	67	28.072	50
28.126	32	28.076	73	28.073	55
28.127	24	28.077	58	28.074	62
28.128	35	28.078	67	28.075	53
28.129	29	28.079	80	28.076	59
28.13	29	28.08	56	28.077	51
28.131	40	28.081	67	28.078	49
28.132	34	28.082	53	28.079	52
28.133	26	28.083	55	28.08	51
28.134	27	28.084	49	28.081	49
28.135	29	28.085	56	28.082	39
28.136	28	28.086	66	28.083	41
28.137	26	28.087	51	28.084	38
28.138	22	28.088	60	28.085	58
28.139	23	28.089	62	28.086	43
28.14	28	28.09	55	28.087	37
28.141	27	28.091	53	28.088	44
28.142	25	28.092	41	28.089	33
28.143	19	28.093	53	28.09	27
28.144	20	28.094	55	28.091	39
28.145	22	28.095	49	28.092	43
28.146	20	28.096	41	28.093	36
28.147	20	28.097	37	28.094	33
28.148	22	28.098	68	28.095	31
28.149	33	28.099	37	28.096	30
28.15	24	28.1	34	28.097	42
28.151	20	28.101	51	28.098	36
28.152	23	28.102	49	28.099	38
28.153	25	28.103	34	28.1	26
28.154	17	28.104	37	28.101	33
28.155	13	28.105	44	28.102	32
28.156	27	28.106	38	28.103	27
28.157	21	28.107	42	28.104	29
28.158	26	28.108	25	28.105	31
28.159	23	28.109	32	28.106	28
28.16	20	28.11	25	28.107	22
28.161	15	28.111	35	28.108	27
28.162	18	28.112	28	28.109	29
28.163	24	28.113	32	28.11	25
28.164	15	28.114	38	28.111	21
28.165	16	28.115	52	28.112	29
28.166	15	28.116	40	28.113	16
28.167	19	28.117	29	28.114	15
28.168	26	28.118	37	28.115	16
28.169	15	28.119	35	28.116	32
28.17	14	28.12	31	28.117	19
28.171	16	28.121	38	28.118	29
28.172	21	28.122	38	28.119	26
28.173	19	28.123	47	28.12	22
28.174	18	28.124	22	28.121	25
28.175	23	28.125	29	28.122	25
28.176	14	28.126	34	28.123	25
28.177	18	28.127	30	28.124	25
28.178	18	28.128	30	28.125	25
28.179	13	28.129	26	28.126	15
28.18	21	28.13	27	28.127	17
28.181	13	28.131	15	28.128	19
28.182	18	28.132	39	28.129	11
28.183	17	28.133	39	28.13	14
28.184	19	28.134	32	28.131	17
28.185	21	28.135	24	28.132	11
28.186	9	28.136	21	28.133	18
28.187	21	28.137	21	28.134	17
28.188	14	28.138	26	28.135	16
28.189	16	28.139	16	28.136	11
28.19	12	28.14	19	28.137	16
28.191	16	28.141	19	28.138	16
28.192	18	28.142	27	28.139	22
28.193	17	28.143	20	28.14	13
28.194	13	28.144	20	28.141	15
28.195	14	28.145	15	28.142	11
28.196	16	28.146	23	28.143	13
28.197	12	28.147	24	28.144	17
28.198	19	28.148	24	28.145	7
28.199	12	28.149	19	28.146	16
28.2	21	28.15	22	28.147	15
28.201	10	28.151	21	28.148	18
28.202	14	28.152	20	28.149	18
28.203	13	28.153	20	28.15	15
28.204	18	28.154	17	28.151	17
28.205	18	28.155	18	28.152	18
28.206	17	28.156	21	28.153	8
28.207	18	28.157	22	28.154	11
28.208	7	28.158	22	28.155	15
28.209	10	28.159	18	28.156	7
28.21	9	28.16	15	28.157	15
28.211	8	28.161	16	28.158	17
28.212	16	28.162	22	28.159	22
28.213	13	28.163	18	28.16	16
28.214	12	28.164	15	28.161	14
28.215	15	28.165	21	28.162	14
28.216	14	28.166	18	28.163	14
28.217	11	28.167	17	28.164	19
28.218	9	28.168	14	28.165	16
28.219	10	28.169	16	28.166	18
28.22	9	28.17	19	28.167	10
28.221	9	28.171	15	28.168	12
28.222	8	28.172	12	28.169	18
28.223	19	28.173	9	28.17	12
28.224	13	28.174	22	28.171	13
28.225	9	28.175	12	28.172	20
28.226	12	28.176	18	28.173	12
28.227	9	28.177	12	28.174	13
28.228	8	28.178	12	28.175	15
28.229	9	28.179	14	28.176	12
28.23	13	28.18	9	28.177	12
28.231	9	28.181	15	28.178	13
28.232	9	28.182	15	28.179	10
28.233	9	28.183	14	28.18	10
28.234	18	28.184	20	28.181	12
28.235	14	28.185	16	28.182	21
28.236	8	28.186	21	28.183	8
28.237	8	28.187	12	28.184	12
28.238	14	28.188	16	28.185	16
28.239	11	28.189	16	28.186	12
28.24	9	28.19	15	28.187	12
28.241	9	28.191	10	28.188	10
28.242	6	28.192	15	28.189	6
28.243	11	28.193	22	28.19	7
28.244	12	28.194	11	28.191	6
28.245	9	28.195	4	28.192	7
28.246	9	28.196	13	28.193	6
28.247	4	28.197	9	28.194	13
28.248	14	28.198	11	28.195	9
28.249	9	28.199	14	28.196	14
28.25	4	28.2	11	28.197	7
28.251	6	28.201	12	28.198	12
28.252	12	28.202	11	28.199	15
28.253	8	28.203	13	28.2	13
28.254	3	28.204	15	28.201	10
28.255	6	28.205	9	28.202	10
28.256	10	28.206	13	28.203	17
28.257	4	28.207	14	28.204	12
28.258	9	28.208	13	28.205	3
28.259	12	28.209	12	28.206	9
28.26	8	28.21	12	28.207	7
28.261	6	28.211	19	28.208	8
28.262	6	28.212	12	28.209	13
28.263	8	28.213	7	28.21	9
28.264	8	28.214	11	28.211	9
28.265	8	28.215	8	28.212	6
28.266	12	28.216	9	28.213	9
28.267	4	28.217	8	28.214	4
28.268	10	28.218	6	28.215	7
28.269	15	28.219	8	28.216	8
28.27	8	28.22	13	28.217	11
28.271	6	28.221	9	28.218	7
28.272	7	28.222	10	28.219	8
28.273	7	28.223	10	28.22	10
28.274	9	28.224	13	28.221	11
28.275	5	28.225	9	28.222	8
28.276	6	28.226	11	28.223	7
28.277	5	28.227	15	28.224	7
28.278	5	28.228	9	28.225	9
28.279	8	28.229	14	28.226	11
28.28	7	28.23	8	28.227	7
28.281	5	28.231	11	28.228	10
28.282	4	28.232	11	28.229	5
28.283	11	28.233	7	28.23	13
28.284	3	28.234	8	28.231	5
28.285	6	28.235	8	28.232	8
28.286	6	28.236	9	28.233	9
28.287	11	28.237	19	28.234	5
28.288	3	28.238	13	28.235	11
28.289	10	28.239	12	28.236	5
28.29	3	28.24	9	28.237	4
28.291	4	28.241	12	28.238	11
28.292	4	28.242	6	28.239	7
28.293	5	28.243	12	28.24	6
28.294	2	28.244	9	28.241	12
28.295	8	28.245	16	28.242	6
28.296	8	28.246	8	28.243	4
28.297	5	28.247	7	28.244	9
28.298	6	28.248	8	28.245	6
28.299	8	28.249	9	28.246	6
28.3	5	28.25	9	28.247	6
28.301	6	28.251	8	28.248	9
28.302	7	28.252	8	28.249	10
28.303	7	28.253	11	28.25	4
28.304	8	28.254	16	28.251	11
28.305	8	28.255	4	28.252	8
28.306	8	28.256	8	28.253	8
28.307	6	28.257	9	28.254	5
28.308	4	28.258	7	28.255	7
28.309	9	28.259	4	28.256	4
28.31	4	28.26	4	28.257	11
28.311	5	28.261	7	28.258	10
28.312	6	28.262	7	28.259	8
28.313	7	28.263	10	28.26	7
28.314	5	28.264	14	28.261	4
28.315	8	28.265	9	28.262	12
28.316	5	28.266	5	28.263	3
28.317	9	28.267	3	28.264	7
28.318	6	28.268	13	28.265	8
28.319	5	28.269	7	28.266	8
28.32	5	28.27	4	28.267	8
28.321	6	28.271	10	28.268	9
28.322	7	28.272	8	28.269	5
28.323	13	28.273	10	28.27	5
28.324	6	28.274	11	28.271	8
28.325	5	28.275	6	28.272	10
28.326	6	28.276	7	28.273	7
28.327	5	28.277	9	28.274	6
28.328	4	28.278	5	28.275	5
28.329	7	28.279	4	28.276	2
28.33	6	28.28	10	28.277	4
28.331	6	28.281	6	28.278	4
28.332	8	28.282	6	28.279	4
28.333	9	28.283	3	28.28	5
28.334	2	28.284	10	28.281	5
28.335	6	28.285	8	28.282	4
28.336	9	28.286	10	28.283	3
28.337	7	28.287	6	28.284	5
28.338	8	28.288	5	28.285	7
28.339	5	28.289	6	28.286	7
28.34	5	28.29	6	28.287	5
28.341	6	28.291	14	28.288	2
28.342	2	28.292	2	28.289	6
28.343	8	28.293	6	28.29	3
28.344	1	28.294	5	28.291	3
28.345	5	28.295	2	28.292	4
28.346	6	28.296	2	28.293	6
28.347	2	28.297	7	28.294	3
28.348	9	28.298	4	28.295	2
28.349	3	28.299	6	28.296	4
28.35	5	28.3	11	28.297	2
28.351	3	28.301	5	28.298	4
28.352	4	28.302	8	28.299	4
28.353	8	28.303	2	28.3	5
28.354	6	28.304	4	28.301	8
28.355	6	28.305	2	28.302	1
28.356	2	28.306	9	28.303	1
28.357	5	28.307	5	28.304	2
28.358	7	28.308	5	28.305	5
28.359	4	28.309	3	28.306	10
28.36	6	28.31	9	28.307	6
28.361	4	28.311	4	28.308	9
28.362	3	28.312	2	28.309	4
28.363	9	28.313	2	28.31	7
28.364	3	28.314	1	28.311	5
28.365	5	28.315	6	28.312	5
28.366	3	28.316	8	28.313	9
28.367	5	28.317	6	28.314	6
28.368	5	28.318	2	28.315	9
28.369	4	28.319	5	28.316	5
28.37	2	28.32	11	28.317	6
28.371	2	28.321	2	28.318	6
28.372	8	28.322	6	28.319	7
28.373	2	28.323	7	28.32	3
28.374	4	28.324	1	28.321	5
28.375	3	28.325	5	28.322	3
28.376	6	28.326	6	28.323	2
28.377	1	28.327	8	28.324	6
28.378	2	28.328	3	28.325	3
28.379	4	28.329	5	28.326	3
28.38	3	28.33	4	28.327	1
28.381	5	28.331	5	28.328	7
28.382	5	28.332	4	28.329	7
28.383	2	28.333	4	28.33	2
28.384	8	28.334	9	28.331	3
28.385	3	28.335	5	28.332	4
28.386	3	28.336	9	28.333	5
28.387	2	28.337	2	28.334	3
28.388	4	28.338	5	28.335	2
28.389	3	28.339	5	28.336	4
28.39	4	28.34	7	28.337	3
28.391	4	28.341	0	28.338	3
28.392	1	28.342	2	28.339	6
28.393	3	28.343	2	28.34	3
28.394	3	28.344	4	28.341	1
28.395	2	28.345	6	28.342	6
28.396	6	28.346	1	28.343	2
28.397	3	28.347	4	28.344	1
28.398	5	28.348	2	28.345	7
28.399	2	28.349	4	28.346	2
28.4	4	28.35	6	28.347	3
28.401	6	28.351	1	28.348	3
28.402	3	28.352	3	28.349	3
28.403	3	28.353	1	28.35	3
28.404	4	28.354	4	28.351	5
28.405	5	28.355	7	28.352	4
28.406	5	28.356	3	28.353	3
28.407	3	28.357	3	28.354	4
28.408	2	28.358	4	28.355	1
28.409	1	28.359	3	28.356	4
28.41	2	28.36	3	28.357	5
28.411	3	28.361	5	28.358	1
28.412	2	28.362	3	28.359	3
28.413	2	28.363	3	28.36	4
28.414	4	28.364	2	28.361	3
28.415	2	28.365	1	28.362	4
28.416	1	28.366	4	28.363	3
28.417	6	28.367	4	28.364	3
28.418	2	28.368	5	28.365	2
28.419	3	28.369	2	28.366	5
28.42	2	28.37	5	28.367	6
28.421	3	28.371	2	28.368	2
28.422	2	28.372	4	28.369	2
28.423	2	28.373	3	28.37	3
28.424	2	28.374	2	28.371	5
28.425	3	28.375	2	28.372	5
28.426	1	28.376	2	28.373	5
28.427	4	28.377	4	28.374	4
28.428	3	28.378	2	28.375	1
28.429	0	28.379	4	28.376	1
28.43	3	28.38	5	28.377	1
28.431	4	28.381	2	28.378	2
28.432	1	28.382	4	28.379	6
28.433	3	28.383	4	28.38	2
28.434	2	28.384	0	28.381	0
28.435	2	28.385	6	28.382	3
28.436	3	28.386	4	28.383	4
28.437	1	28.387	3	28.384	8
28.438	4	28.388	4	28.385	3
28.439	1	28.389	3	28.386	5
28.44	0	28.39	4	28.387	1
28.441	2	28.391	3	28.388	2
28.442	5	28.392	5	28.389	1
28.443	6	28.393	3	28.39	1
28.444	3	28.394	3	28.391	3
28.445	1	28.395	3	28.392	3
28.446	5	28.396	3	28.393	5
28.447	0	28.397	1	28.394	4
28.448	4	28.398	1	28.395	5
28.449	3	28.399	5	28.396	3
28.45	9	28.4	3	28.397	3
