# Supplementary material for: Direct observation of 3D nitrogen distribution in silicon-based dielectrics using atom probe tomography
Source: Nat Commun. 2025 Jul 1;16:5612. doi: 10.1038/s41467-025-60732-2 (PMC12214997; doi:10.1038/s41467-025-60732-2)
Supplement: Supplementary file 3 — Source data [file 41467_2025_60732_MOESM3_ESM.zip › Source data/Source data for Supplementary Fig.6.xls]

## Sheet: Supplementary Fig.6
file#	2		4		6
410.69	1084.77	410.79	1138.28	410.79	1135.55
410.59	1151.56	410.69	1194.53	410.69	1176.95
410.49	1140.62	410.59	1174.61	410.59	1161.72
410.39	1076.17	410.49	1122.66	410.49	1144.14
410.29	1085.94	410.39	1166.8	410.39	1178.12
410.19	1102.73	410.29	1127.73	410.29	1182.03
410.09	1074.22	410.19	1139.84	410.19	1142.58
409.99	1088.67	410.09	1164.84	410.09	1148.05
409.89	1097.27	409.99	1186.72	409.99	1152.34
409.79	1074.61	409.89	1155.47	409.89	1206.25
409.69	1130.47	409.79	1156.25	409.79	1117.19
409.59	1063.28	409.69	1179.3	409.69	1142.97
409.49	1072.27	409.59	1152.73	409.59	1134.38
409.39	1127.73	409.49	1138.28	409.49	1148.44
409.29	1092.58	409.39	1157.81	409.39	1107.81
409.19	1075.39	409.29	1192.19	409.29	1151.95
409.09	1125.39	409.19	1135.16	409.19	1155.86
408.99	1065.23	409.09	1102.73	409.09	1174.61
408.89	1097.27	408.99	1117.58	408.99	1138.67
408.79	1096.48	408.89	1121.48	408.89	1151.56
408.69	1114.45	408.79	1098.83	408.79	1141.02
408.59	1117.58	408.69	1145.7	408.69	1127.73
408.49	1071.09	408.59	1172.66	408.59	1119.92
408.39	1110.16	408.49	1164.45	408.49	1129.3
408.29	1116.41	408.39	1167.58	408.39	1092.97
408.19	1079.3	408.29	1128.12	408.29	1147.27
408.09	1076.56	408.19	1148.83	408.19	1168.36
407.99	1081.25	408.09	1175.39	408.09	1117.97
407.89	1095.7	407.99	1105.86	407.99	1134.38
407.79	1112.89	407.89	1169.92	407.89	1103.91
407.69	1077.73	407.79	1148.44	407.79	1176.17
407.59	1051.56	407.69	1118.75	407.69	1144.92
407.49	1140.23	407.59	1141.8	407.59	1126.95
407.39	1112.5	407.49	1180.08	407.49	1124.61
407.29	1109.77	407.39	1128.12	407.39	1138.28
407.19	1042.97	407.29	1159.38	407.29	1120.31
407.09	1098.44	407.19	1100.39	407.19	1127.34
406.99	1103.91	407.09	1150.39	407.09	1091.02
406.89	1138.28	406.99	1125.78	406.99	1100.39
406.79	1072.66	406.89	1111.72	406.89	1128.52
406.69	1117.97	406.79	1157.42	406.79	1157.81
406.59	1050.78	406.69	1093.75	406.69	1125
406.49	1084.38	406.59	1133.59	406.59	1113.67
406.39	1099.22	406.49	1143.75	406.49	1122.27
406.29	1112.89	406.39	1085.94	406.39	1118.36
406.19	1089.84	406.29	1126.95	406.29	1144.14
406.09	1042.58	406.19	1132.81	406.19	1143.36
405.99	1100	406.09	1176.95	406.09	1133.98
405.89	1098.44	405.99	1101.17	405.99	1092.58
405.79	1121.48	405.89	1125.39	405.89	1092.19
405.69	1073.05	405.79	1133.2	405.79	1119.14
405.59	1062.89	405.69	1128.52	405.69	1116.41
405.49	1070.7	405.59	1104.69	405.59	1088.67
405.39	1078.91	405.49	1107.81	405.49	1079.3
405.29	1110.55	405.39	1139.84	405.39	1096.09
405.19	1068.75	405.29	1160.16	405.29	1159.77
405.09	1125.78	405.19	1151.56	405.19	1120.31
404.99	1092.19	405.09	1123.83	405.09	1139.06
404.89	1068.36	404.99	1195.31	404.99	1130.08
404.79	1051.95	404.89	1111.33	404.89	1155.86
404.69	1094.53	404.79	1113.67	404.79	1145.7
404.59	1098.44	404.69	1143.75	404.69	1168.36
404.49	1084.38	404.59	1174.61	404.59	1119.14
404.39	1101.56	404.49	1102.34	404.49	1142.19
404.29	1105.08	404.39	1131.25	404.39	1160.16
404.19	1098.83	404.29	1231.25	404.29	1176.56
404.09	1100.78	404.19	1188.28	404.19	1208.98
403.99	1120.7	404.09	1179.69	404.09	1180.47
403.89	1106.25	403.99	1232.42	403.99	1166.8
403.79	1135.16	403.89	1196.09	403.89	1171.09
403.69	1154.69	403.79	1213.28	403.79	1185.55
403.59	1101.17	403.69	1224.61	403.69	1189.84
403.49	1129.69	403.59	1160.94	403.59	1204.69
403.39	1138.28	403.49	1199.61	403.49	1205.47
403.29	1121.88	403.39	1212.11	403.39	1180.08
403.19	1144.92	403.29	1183.59	403.29	1139.06
403.09	1122.27	403.19	1177.73	403.19	1166.02
402.99	1141.41	403.09	1131.25	403.09	1164.06
402.89	1093.75	402.99	1126.17	402.99	1154.3
402.79	1063.67	402.89	1154.3	402.89	1125
402.69	1127.34	402.79	1119.92	402.79	1151.56
402.59	1121.09	402.69	1130.47	402.69	1078.91
402.49	1101.95	402.59	1194.53	402.59	1098.83
402.39	1063.67	402.49	1151.95	402.49	1117.58
402.29	1080.86	402.39	1144.14	402.39	1107.42
402.19	1117.58	402.29	1113.67	402.29	1166.02
402.09	1071.09	402.19	1152.34	402.19	1152.34
401.99	1088.28	402.09	1177.34	402.09	1167.58
401.89	1061.33	401.99	1191.02	401.99	1149.22
401.79	1055.86	401.89	1148.44	401.89	1113.28
401.69	1115.23	401.79	1195.31	401.79	1223.44
401.59	1105.08	401.69	1157.03	401.69	1130.86
401.49	1089.45	401.59	1118.75	401.59	1160.16
401.39	1093.75	401.49	1162.89	401.49	1175
401.29	1093.36	401.39	1129.3	401.39	1184.38
401.19	1128.12	401.29	1173.44	401.29	1223.83
401.09	1092.97	401.19	1160.94	401.19	1119.53
400.99	1079.69	401.09	1237.89	401.09	1188.28
400.89	1121.48	400.99	1186.72	400.99	1206.25
400.79	1137.89	400.89	1180.47	400.89	1189.45
400.69	1091.8	400.79	1216.8	400.79	1235.16
400.59	1109.38	400.69	1238.67	400.69	1235.55
400.49	1153.52	400.59	1271.09	400.59	1285.55
400.39	1128.91	400.49	1291.8	400.49	1301.56
400.29	1113.67	400.39	1377.34	400.39	1396.48
400.19	1105.86	400.29	1404.3	400.29	1411.72
400.09	1076.95	400.19	1435.94	400.19	1519.14
399.99	1095.7	400.09	1646.88	400.09	1648.83
399.89	1155.86	399.99	1716.02	399.99	1748.44
399.79	1126.95	399.89	1811.72	399.89	1876.56
399.69	1147.27	399.79	1962.11	399.79	2072.66
399.59	1113.67	399.69	2169.53	399.69	2277.73
399.49	1117.58	399.59	2317.58	399.59	2400.78
399.39	1179.3	399.49	2462.11	399.49	2562.11
399.29	1196.48	399.39	2601.95	399.39	2773.05
399.19	1125.78	399.29	2712.11	399.29	2891.8
399.09	1194.14	399.19	2789.84	399.19	3047.27
398.99	1130.86	399.09	2814.06	399.09	3108.59
398.89	1226.17	398.99	2795.31	398.99	3143.36
398.79	1169.53	398.89	2782.81	398.89	3117.97
398.69	1158.2	398.79	2642.19	398.79	2999.61
398.59	1181.25	398.69	2544.53	398.69	2905.08
398.49	1216.8	398.59	2383.59	398.59	2735.55
398.39	1201.95	398.49	2219.92	398.49	2589.45
398.29	1197.66	398.39	2131.25	398.39	2374.22
398.19	1218.36	398.29	1942.58	398.29	2220.31
398.09	1257.03	398.19	1799.61	398.19	2092.58
397.99	1236.72	398.09	1648.44	398.09	1964.45
397.89	1270.31	397.99	1613.28	397.99	1791.41
397.79	1277.34	397.89	1496.09	397.89	1643.36
397.69	1234.77	397.79	1471.88	397.79	1560.55
397.59	1250	397.69	1444.14	397.69	1478.52
397.49	1227.34	397.59	1376.56	397.59	1437.11
397.39	1230.47	397.49	1391.8	397.49	1368.75
397.29	1194.14	397.39	1342.97	397.39	1372.27
397.19	1186.72	397.29	1279.3	397.29	1369.14
397.09	1176.56	397.19	1278.91	397.19	1257.03
396.99	1171.09	397.09	1244.14	397.09	1183.59
396.89	1164.06	396.99	1188.67	396.99	1218.36
396.79	1131.64	396.89	1150.39	396.89	1176.17
396.69	1105.08	396.79	1162.11	396.79	1150.39
396.59	1038.28	396.69	1187.11	396.69	1162.89
396.49	1096.48	396.59	1173.44	396.59	1132.81
396.39	1075.39	396.49	1112.11	396.49	1126.95
396.29	1106.64	396.39	1175.78	396.39	1171.09
396.19	1062.11	396.29	1113.28	396.29	1142.19
396.09	1123.05	396.19	1150.39	396.19	1154.69
395.99	1091.02	396.09	1165.62	396.09	1191.8
395.89	1098.83	395.99	1098.83	395.99	1116.41
395.79	1071.88	395.89	1128.12	395.89	1125.78
395.69	1107.42	395.79	1090.23	395.79	1117.58
395.59	1089.06	395.69	1150	395.69	1109.38
395.49	1118.36	395.59	1155.08	395.59	1160.55
395.39	1123.44	395.49	1164.84	395.49	1113.67
395.29	1114.06	395.39	1117.97	395.39	1141.02
395.19	1073.05	395.29	1148.05	395.29	1137.11
395.09	1068.36	395.19	1133.59	395.19	1143.36
394.99	1138.67	395.09	1105.86	395.09	1103.12
394.89	1114.45	394.99	1125.78	394.99	1116.02
394.79	1089.84	394.89	1121.48	394.89	1085.55
394.69	1139.45	394.79	1126.17	394.79	1073.05
394.59	1069.92	394.69	1123.44	394.69	1150
394.49	1091.02	394.59	1088.67	394.59	1107.81
394.39	1077.73	394.49	1142.19	394.49	1125
394.29	1100.39	394.39	1144.92	394.39	1121.88
394.19	1114.06	394.29	1144.53	394.29	1087.89
394.09	1075.78	394.19	1142.19	394.19	1163.28
393.99	1070.31	394.09	1126.17	394.09	1149.22
393.89	1114.84	393.99	1098.44	393.99	1132.81
393.79	1087.11	393.89	1113.28	393.89	1135.16
393.69	1092.58	393.79	1086.72	393.79	1091.02
393.59	1083.59	393.69	1129.3	393.69	1134.77
393.49	1075	393.59	1111.72	393.59	1118.75
393.39	1057.03	393.49	1093.75	393.49	1121.09
393.29	1064.06	393.39	1153.91	393.39	1105.08
393.19	1082.03	393.29	1115.23	393.29	1158.2
393.09	1081.64	393.19	1169.92	393.19	1106.64
392.99	1091.02	393.09	1133.59	393.09	1104.3
392.89	1074.61	392.99	1137.5	392.99	1153.12
392.79	1117.97	392.89	1154.3	392.89	1132.81
392.69	1107.81	392.79	1121.09	392.79	1119.92
392.59	1135.16	392.69	1133.59	392.69	1152.73
392.49	1094.53	392.59	1139.06	392.59	1119.14
392.39	1054.69	392.49	1112.11	392.49	1128.91
392.29	1103.52	392.39	1123.44	392.39	1123.83
392.19	1100	392.29	1066.02	392.29	1112.89
392.09	1110.55	392.19	1135.16	392.19	1140.23
391.99	1092.97	392.09	1202.34	392.09	1129.69
391.89	1092.58	391.99	1152.34	391.99	1123.05
391.79	1084.77	391.89	1094.53	391.89	1139.45
391.69	1014.84	391.79	1153.12	391.79	1124.61
391.59	1117.58	391.69	1129.3	391.69	1062.89
391.49	1076.17	391.59	1134.38	391.59	1106.25
391.39	1105.47	391.49	1089.06	391.49	1097.66
391.29	1092.19	391.39	1092.58	391.39	1110.94
391.19	1094.53	391.29	1193.36	391.29	1127.73
391.09	1139.06	391.19	1121.09	391.19	1115.23
390.99	1083.98	391.09	1151.95	391.09	1107.42
390.89	1074.61	390.99	1125.78	390.99	1134.38
390.79	1066.8	390.89	1119.53	390.89	1094.53
390.69	1093.36	390.79	1108.59	390.79	1073.44
