# Supplementary material for: Direct observation of 3D nitrogen distribution in silicon-based dielectrics using atom probe tomography
Source: Nat Commun. 2025 Jul 1;16:5612. doi: 10.1038/s41467-025-60732-2 (PMC12214997; doi:10.1038/s41467-025-60732-2)
Supplement: Supplementary file 3 — Source data [file 41467_2025_60732_MOESM3_ESM.zip › Source data/Source data for Supplementary Fig.7.xls]

## Sheet: Supplementary Fig.7
	N(without PN)	N(tPN)	N(1.5tPN)
0.8192	76.1875	92.2706	95.2894
2.4576	947.454	818.644	988.635
4.096	4554.92	3967.39	4622.86
5.7344	8884.96	7985.94	9151.62
7.3728	14922.4	13519.4	15479.6
9.0112	22112.6	20211.5	23303.6
10.6496	30030.6	27716.5	32160.1
12.288	37543.7	35085.9	41120.4
13.9264	44392.2	41751.3	48942.7
15.5648	50002	47350.6	55889.8
17.2032	54319.3	51719	61409.6
18.8416	57421.1	54772.7	65761.2
20.48	59301	57060	68409.6
22.1184	60215.5	58209	70529.2
23.7568	60304.3	58439	71393.8
25.3952	59695.7	57823.3	71492.1
27.0336	58202.1	56720.7	70730.1
28.672	56585.7	54883.8	69306.7
30.3104	54441.8	52606.8	67238.3
31.9488	51856.4	50282.3	64853.1
33.5872	49314.9	47893.2	62198.1
35.2256	46778.6	45224.2	59033.1
36.864	43860.6	42479.8	56122.2
38.5024	41127.5	39891.6	53154.3
40.1408	38437.4	37220.4	50065.4
41.7792	35748.9	34666.3	46927.2
43.4176	33038.3	32192.8	43917.8
45.056	30682.2	29757.5	40930.6
46.6944	28179.4	27373.4	37889.5
48.3328	26067.7	25194.3	35105.7
49.9712	23940.5	23281.7	32548.4
51.6096	22083.7	21514	30191.5
53.248	20355.5	19803.3	28015.3
54.8864	18770.7	18290.1	26039.3
56.5248	17237.5	16766.6	24071.1
58.1632	15940.6	15430.6	22303.7
59.8016	14688.2	14159.4	20603
61.44	13540.3	13085.6	18941.7
63.0784	12525.3	12030.2	17481.2
64.7168	11554.5	11160.7	16212.9
66.3552	10684.2	10304.2	14966.3
67.9936	9911.32	9485.41	13837
69.632	9124.88	8759.1	12866.6
71.2704	8422.92	8132.84	11954.2
72.9088	7858.2	7537.44	11123.9
74.5472	7272.42	6991.44	10365.3
76.1856	6764.48	6535.26	9596.35
77.824	6303.93	6077.03	8930.6
79.4624	5883.61	5619.18	8329.6
81.1008	5453.47	5220.56	7763.33
82.7392	5126.31	4809.27	7258.46
84.3776	4790.3	4480.67	6830.49
86.016	4495.86	4173.39	6396.51
87.6544	4232.11	3910.33	5993
89.2928	3974.54	3676.29	5600.36
90.9312	3704.36	3456.49	5244.68
92.5696	3482.23	3233.85	4926.49
94.208	3256.39	3051.89	4628.84
95.8464	3063.43	2846.11	4354.85
97.4848	2876.53	2661.09	4137.42
99.1232	2710.21	2511.28	3906.24
100.762	2534.54	2359.7	3688.67
102.4	2425.65	2221.26	3497
104.038	2287.84	2113.73	3311.98
105.677	2167.04	1993.25	3119.19
107.315	2061.89	1883.14	2946.77
108.954	1968.44	1786.46	2797.06
110.592	1851.3	1697.53	2668.57
112.23	1762.69	1610.18	2522.48
113.869	1689.72	1542.27	2431.45
115.507	1613.56	1477.24	2334.6
117.146	1539.85	1402.89	2231.83
118.784	1489.34	1333.92	2137.42
120.422	1424.42	1278.74	2059.56
122.061	1366.16	1221.2	1959.36
123.699	1310.61	1158.93	1861.09
125.338	1258.16	1119.08	1813.34
126.976	1205.63	1079.06	1732.37
128.614	1150.48	1037.48	1650.19
130.253	1095.59	996.575	1581.26
131.891	1058.57	950.595	1529.72
133.53	1034.27	923.87	1463.19
135.168	988.481	888.54	1411.35
136.806	978.919	866.159	1381.74
138.445	957.936	832.662	1348.89
140.083	935.885	817.744	1306.73
141.722	896.366	788.521	1254.81
143.36	870.877	762.533	1215.78
144.998	836.052	736.961	1174.85
146.637	811.636	712.529	1129.06
148.275	777.581	692.895	1108.51
149.914	765.842	668.897	1083.27
151.552	754.949	645.807	1056.59
153.19	728.394	627.692	1041.64
154.829	710.618	619.588	1025.46
156.467	699.136	607.532	996.342
158.106	685.146	597.156	980.829
159.744	664.091	589.703	963.865
161.382	663.05	574.58	930.785
163.021	650.144	559.059	901.816
164.659	633.307	545.187	891.676
166.298	614.816	536.91	865.492
167.936	614.816	527.823	836.643
169.574	596.961	516.269	818.339
171.213	582.244	508.835	793.591
172.851	576.03	500.581	773.196
174.49	575.616	491.913	760.182
176.128	555.934	489.027	744.704
177.766	547.662	485.939	733.403
179.405	539.813	486.557	731.732
181.043	533.611	481.82	709.797
182.682	521.205	476.672	696.843
184.32	518.314	473.788	695.174
185.958	511.094	477.7	687.021
187.597	516.669	472.557	669.318
189.235	525.563	477.087	669.11
190.874	514.232	470.098	661.39
192.512	504.752	462.695	659.93
194.15	501.251	452.41	638.518
195.789	483.73	442.952	638.102
197.427	457.739	435.953	633.525
199.066	463.502	442.736	628.533
200.704	469.063	436.99	618.75
202.342	464.537	427.557	623.104
203.981	467.005	427.762	606.945
205.619	467.005	418.316	598.017
207.258	459.186	408.454	583.086
208.896	444.788	401.898	575.405
210.534	443.144	409.073	572.087
212.173	443.35	398.42	581.814
213.811	445.611	396.17	568.984
215.45	445.616	383.066	562.576
217.088	449.723	380.611	556.569
218.726	449.312	368.321	552.84
220.365	440.478	374.873	537.331
222.003	442.123	371.591	541.051
223.642	442.528	377.727	543.323
225.28	440.885	377.114	533.61
226.918	437.805	379.568	523.48
228.557	437.189	369.745	523.48
230.195	428.971	368.108	517.083
231.834	416.866	364.834	506.149
233.472	413.171	363.403	503.262
235.11	409.069	360.335	496.046
236.749	412.558	361.357	497.703
238.387	400.678	354.204	489.041
240.026	399.449	351.751	481.84
241.664	397.809	352.16	478.343
243.302	394.326	354.614	472.376
244.941	391.041	353.592	455.899
246.579	394.724	359.517	454.459
248.218	394.928	361.566	465.987
249.856	399.853	363.406	465.775
251.494	402.721	353.194	464.542
253.133	402.106	354.624	467.624
254.771	410.098	353.806	471.741
256.41	409.279	348.694	466.383
258.048	398.618	344.402	457.129
259.686	392.271	345.626	457.951
261.325	386.123	333.586	463.506
262.963	382.842	324.602	449.119
264.602	377.729	329.506	434.738
266.24	373.229	325.02	430.018
267.878	374.252	318.298	418.527
269.517	372.614	325.434	410.918
271.155	360.547	327.27	407.023
272.794	368.527	327.475	410.92
274.432	366.692	324.413	416.257
276.07	363.215	330.931	412.572
277.709	364.034	328.482	405.39
279.347	372.209	319.314	408.464
280.986	368.728	316.044	404.567
282.624	375.063	318.082	400.051
284.262	378.131	317.674	405.375
285.901	376.698	311.357	403.53
287.539	372.606	317.67	395.339
289.178	372.197	306.657	394.315
290.816	366.675	302.582	388.781
292.454	361.155	301.97	397.399
294.093	353.186	298.511	400.474
295.731	353.595	301.162	403.748
297.37	348.688	300.351	409.901
299.008	339.913	302.388	409.496
300.646	334.81	304.224	400.468
302.285	337.873	306.665	403.135
303.923	333.786	304.218	401.293
305.562	332.36	304.214	391.453
307.2	343.792	299.531	394.111
308.838	353.391	287.311	389.811
310.477	348.696	289.958	378.747
312.115	344.818	291.589	376.702
313.754	348.696	294.236	382.644
315.392	341.138	302.386	377.12
317.03	339.093	312.158	376.506
318.669	346.037	304.63	380.804
320.307	354.616	297.296	385.101
321.946	352.981	299.946	375.886
323.584	356.451	293.221	376.904
325.222	355.225	290.164	377.109
326.861	351.139	294.638	371.175
328.499	337.667	299.322	371.994
330.138	337.462	294.432	368.111
331.776	333.38	296.265	366.475
333.414	330.521	291.379	367.907
335.053	325.013	296.267	376.3
336.691	336.031	291.583	375.685
338.33	328.479	292.197	387.558
339.968	329.907	290.161	392.88
341.606	326.846	289.144	392.88
343.245	334.805	282.426	385.715
344.883	327.048	283.647	381.622
346.522	330.72	280.387	366.687
348.16	329.903	278.963	351.766
349.798	331.74	279.573	348.497
351.437	324.596	280.997	351.156
353.075	321.335	272.255	341.966
354.714	318.683	272.458	342.375
356.352	316.847	269.611	341.971
357.99	307.676	264.124	335.837
359.629	312.573	261.887	333.177
361.267	323.592	270.018	338.076
362.906	326.04	275.516	342.977
364.544	318.1	286.919	351.958
366.182	322.173	291.186	346.451
367.821	316.868	294.441	342.364
369.459	308.907	289.356	342.976
371.098	305.847	280.606	337.667
372.736	311.34	270.829	333.171
374.374	315.01	269.812	338.678
376.013	316.845	269.609	338.882
377.651	312.566	269.812	337.657
379.29	309.916	269.812	339.494
380.928	312.159	266.763	339.698
382.566	312.363	266.966	348.282
384.205	310.527	258.835	354.625
385.843	310.731	257.21	358.916
387.482	316.849	261.277	350.352
389.12	315.014	260.058	346.474
390.758	308.086	258.432	331.161
392.397	302.586	262.495	323.389
394.035	301.568	262.698	316.24
395.674	295.043	256.193	323.784
397.312	301.571	252.539	320.93
398.95	303.607	256.198	323.986
400.589	305.643	255.995	322.966
402.227	305.439	253.761	329.705
403.866	300.147	258.438	333.79
405.504	293.011	264.327	340.522
407.142	291.179	261.075	341.745
408.781	292.401	257.419	339.093
410.419	286.503	260.262	337.053
412.058	287.113	256.803	326.851
413.696	280.595	256.6	320.527
415.334	282.632	254.366	316.858
416.973	282.021	256.6	320.939
418.611	291.585	251.118	313.792
420.25	295.86	252.744	319.297
421.888	301.355	249.291	321.132
423.526	295.249	252.338	323.985
425.165	295.046	247.465	326.437
426.803	296.676	260.881	327.66
428.442	292.605	261.694	321.747
430.08	282.233	262.912	319.301
431.718	286.913	260.477	319.301
433.357	286.099	264.334	318.075
434.995	275.92	253.76	320.932
436.634	275.92	251.118	321.135
438.272	286.903	250.103	322.562
439.91	278.971	244.418	319.505
441.549	275.308	246.856	314.606
443.187	278.155	245.03	309.711
444.826	279.987	240.97	315.42
446.464	277.543	239.548	318.279
448.102	277.949	245.027	322.152
449.741	287.93	241.979	318.686
451.379	287.73	242.791	317.464
453.018	278.786	247.054	304.226
454.656	277.972	250.303	298.11
456.294	287.126	249.085	298.11
457.933	278.569	251.116	295.259
459.571	282.84	245.641	290.169
461.21	294.024	240.566	302.591
462.848	292.397	241.785	305.643
464.486	290.36	248.694	298.309
466.125	291.581	246.46	298.105
467.763	288.324	252.747	309.109
469.402	283.642	252.544	303.605
471.04	283.846	249.091	305.44
472.678	279.166	244.416	302.796
474.317	283.444	240.155	310.948
475.955	283.854	243.405	304.016
477.594	285.482	245.636	301.573
479.232	287.72	236.311	301.369
480.87	283.251	235.092	302.792
482.509	276.125	237.932	295.861
484.147	274.29	234.885	297.084
485.786	275.919	237.119	299.323
487.424	273.68	241.576	293.21
489.062	276.524	241.982	297.282
490.701	281.205	239.344	301.561
492.339	282.018	240.157	304.823
493.978	278.356	239.75	308.694
495.616	277.135	243.401	311.138
497.254	278.151	240.154	307.067
498.893	272.454	247.869	302.991
500.531	268.794	249.088	298.711
502.17	267.777	246.652	290.365
503.808	268.184	243.204	292.403
505.446	274.287	246.248	301.774
507.085	278.356	237.113	299.534
508.723	281.813	231.43	307.08
510.362	277.749	233.663	312.572
512	272.059	235.691	309.923
513.638	267.582	230.213	302.18
515.277	264.937	230.821	303.198
516.915	263.919	239.35	290.768
518.554	261.484	237.117	284.661
520.192	259.863	235.697	283.032
521.83	258.236	243.816	284.05
523.469	260.474	246.25	281.812
525.107	260.068	233.465	283.846
526.746	264.332	237.323	289.545
528.384	277.342	239.149	292.804
530.022	278.359	236.102	293.211
531.661	274.494	237.319	294.025
533.299	272.867	244.416	293.008
534.938	277.951	242.385	294.841
536.576	271.844	245.632	291.786
538.214	270.218	243.197	287.92
539.853	271.031	242.182	288.53
541.491	276.934	239.545	291.176
543.13	278.97	236.501	280.595
544.768	273.484	235.282	275.102
546.406	274.703	235.485	275.916
548.045	270.639	237.312	275.305
549.683	268.803	235.284	270.222
551.322	265.954	228.395	268.597
552.96	270.423	222.715	272.665
554.598	264.736	217.849	275.31
556.237	262.299	207.916	278.364
557.875	255.997	212.784	279.174
559.514	255.387	216.227	283.035
561.152	257.831	218.457	285.274
562.79	265.755	220.687	285.07
564.429	269.41	232.041	279.372
566.067	270.223	229.404	283.442
567.706	270.63	231.228	286.086
569.344	263.716	227.985	284.864
570.982	259.04	226.768	279.779
572.621	262.903	223.317	280.389
574.259	266.969	215.417	276.929
575.898	265.952	215.62	276.929
577.536	266.561	222.312	272.047
579.174	261.892	222.717	273.267
580.813	258.842	220.486	276.726
582.451	255.589	229.401	280.389
584.09	247.465	232.647	286.091
585.728	257.633	231.226	285.685
587.366	265.758	232.037	287.719
589.005	264.336	226.769	287.719
590.643	267.995	222.714	282.429
592.282	277.747	220.685	281.614
593.92	268.188	214.401	281.411
595.558	269.815	216.837	277.75
597.197	266.972	227.99	271.039
598.835	269.211	225.964	271.446
600.474	258.648	222.315	263.102
602.112	252.966	227.18	266.762
603.75	244.026	221.501	267.575
605.389	247.478	216.63	271.234
607.027	240.563	215.617	272.251
608.666	246.044	214.402	273.877
610.304	247.261	210.145	278.152
611.942	248.478	211.766	278.152
613.581	248.478	206.497	271.447
615.219	246.244	212.373	266.976
616.858	250.107	215.007	267.993
618.496	256.603	218.25	256.605
620.134	257.618	225.35	264.542
621.773	252.137	230.821	268.198
623.411	253.968	235.286	269.62
625.05	247.06	234.07	264.945
626.688	244.623	234.882	265.148
628.326	249.703	228.592	259.243
629.965	253.763	225.957	262.7
631.603	253.963	218.654	265.342
633.242	257.212	220.275	270.628
634.88	262.088	218.653	274.081
636.518	264.733	218.047	271.031
638.157	269.204	214.604	263.513
639.795	266.361	216.225	264.327
641.434	267.987	208.935	260.464
643.072	268.597	210.963	261.073
644.71	264.529	212.177	259.651
646.349	265.342	208.737	262.29
647.987	266.763	206.102	260.054
649.626	260.877	214.203	262.087
651.264	250.114	208.933	265.748
652.902	251.74	210.15	266.763
654.541	247.065	216.628	264.733
656.179	246.659	214.198	264.123
657.818	247.671	208.93	266.971
659.456	251.728	219.072	264.123
661.094	250.305	216.437	258.844
662.733	247.057	217.856	260.063
664.371	248.275	222.92	262.706
666.01	253.15	226.363	261.281
667.648	254.165	219.058	260.875
669.286	250.508	216.425	271.848
670.925	256.804	214.196	272.051
672.563	261.072	210.144	273.882
674.202	258.837	208.725	273.882
675.84	257.619	210.753	274.492
677.478	250.317	212.17	266.563
679.117	244.629	213.589	268.188
680.755	241.377	213.994	258.232
682.394	238.94	211.969	250.511
684.032	243.409	206.7	250.307
685.67	247.464	205.89	254.574
687.309	254.372	205.687	263.934
688.947	252.341	208.118	264.745
690.586	253.559	210.751	269.823
692.224	251.12	217.44	275.317
693.862	252.135	220.479	273.285
695.501	244.212	216.63	270.637
697.139	245.634	218.861	274.495
698.778	244.213	218.455	273.682
700.416	244.619	214.602	264.936
702.054	238.537	219.674	264.327
703.693	238.943	217.65	246.662
705.331	237.724	214.812	248.084
706.97	240.973	213.799	248.288
708.608	236.102	210.761	248.694
710.246	244.62	205.081	242.807
711.885	244.011	207.307	253.964
713.523	241.372	203.662	252.948
715.162	244.218	210.352	246.045
716.8	248.48	216.838	248.281
718.438	247.871	215.622	256.606
720.077	245.843	217.85	257.419
721.715	247.06	224.942	249.301
723.354	243.199	218.657	262.306
724.992	245.231	215.007	256.213
726.63	246.856	218.252	254.586
728.269	253.757	219.063	257.026
729.907	255.99	218.252	270.432
731.546	253.757	220.886	259.861
733.184	255.993	225.347	262.906
734.822	253.353	228.185	261.687
736.461	248.683	228.387	249.101
738.099	243.61	222.31	238.535
739.738	237.932	223.526	235.087
741.376	236.508	217.241	237.118
743.014	236.711	216.226	236.306
744.653	239.959	213.998	248.282
746.291	243.409	217.441	257.017
747.93	247.666	215.414	267.169
749.568	241.168	218.048	268.592
751.206	242.792	211.966	269.201
752.845	242.183	214.803	273.678
754.483	248.482	215.005	270.628
756.122	257.014	212.574	265.954
757.76	262.089	212.574	264.938
759.398	257.624	211.36	264.329
761.037	255.189	208.523	256.803
762.675	249.905	204.675	250.712
764.314	242.996	206.904	252.337
765.952	240.153	202.042	252.744
767.59	244.415	207.107	258.842
769.229	249.898	204.476	255.187
770.867	251.929	205.083	255.593
772.506	250.306	202.652	258.032
774.144	256.402	203.664	253.969
775.782	258.636	201.435	247.667
777.421	255.386	204.269	249.494
779.059	259.859	208.32	253.351
780.698	260.265	211.764	251.522
782.336	257.419	212.169	258.432
783.974	253.763	210.954	258.635
785.613	255.997	205.288	259.65
787.251	252.337	203.667	255.59
788.89	259.649	199.413	252.95
790.528	257.618	201.641	252.339
792.166	256.603	193.953	253.761
793.805	255.79	199.012	254.168
795.443	253.556	195.569	260.666
797.082	251.726	197.797	263.713
798.72	250.914	198.405	254.775
800.358	250.914	201.033	255.588
801.997	251.726	198.199	253.354
803.635	248.073	197.39	250.306
805.274	241.981	195.972	247.665
806.912	240.966	192.934	253.96
808.55	241.169	199.209	248.477
810.189	237.311	204.271	249.899
811.827	242.793	211.562	250.508
813.466	245.025	210.752	248.884
815.104	245.228	220.892	252.137
816.742	244.416	215.831	254.776
818.381	244.822	214.007	260.671
820.019	242.994	208.74	261.487
821.658	239.95	212.791	260.878
823.296	235.488	204.879	254.374
824.934	238.329	208.523	256.405
826.573	240.766	206.094	252.745
828.211	241.985	209.942	255.18
829.85	245.84	208.119	265.75
831.488	252.537	206.701	267.375
833.126	256.6	202.45	267.172
834.765	252.743	205.284	266.359
836.403	250.512	198.198	259.859
838.042	249.7	197.388	250.507
839.68	246.249	195.768	248.68
841.318	242.388	197.589	249.696
842.957	242.997	196.576	244.823
844.595	252.55	204.068	249.697
846.234	250.724	200.627	253.15
847.872	254.785	202.449	254.368
849.51	253.973	204.676	255.791
851.149	253.364	201.843	264.526
852.787	239.952	196.779	256.205
854.426	248.891	200.625	252.346
856.064	249.907	198.803	256.614
857.702	249.095	202.45	257.427
859.341	254.374	206.094	250.316
860.979	256.606	209.944	259.653
862.618	253.355	211.97	264.325
864.256	251.324	218.658	267.377
865.894	257.419	218.658	266.767
867.533	256	218.455	274.896
869.171	265.959	216.022	283.037
870.81	265.752	215.616	291.382
872.448	275.719	223.13	300.964
874.086	282.233	228.609	311.35
875.725	298.928	242.002	329.305
877.363	310.756	264.147	340.123
879.002	326.65	281.623	360.566
880.64	347.085	291.804	370.585
882.278	371.833	308.091	393.715
883.917	398.482	328.489	416.711
885.555	425.148	349.759	447.73
887.194	461.903	384.168	479.671
888.832	494.453	409.76	531.896
890.47	533.279	447.944	574.703
892.109	587.864	491.404	629.134
893.747	658.439	543.522	695.436
895.386	728.784	593.522	764.706
897.024	796.561	672.154	837.077
898.662	896.757	737.853	934.444
900.301	992.747	818.455	1031.41
901.939	1101.67	907.205	1156.99
903.578	1255.67	1019.27	1287.52
905.216	1420.63	1141.1	1445.27
906.854	1584.22	1310.35	1638.67
908.493	1791.72	1491.2	1848.73
910.131	2025.72	1697.4	2064.22
911.77	2258.48	1946.55	2352.3
913.408	2538.21	2207.76	2659.09
915.046	2874.89	2480.1	2969.49
916.685	3201.51	2770.61	3346.25
918.323	3603.71	3084.71	3799.2
919.962	4019.94	3445.08	4262.02
921.6	4496.93	3872.21	4829.3
923.238	5024.55	4370.98	5451.57
924.877	5607.7	4933.36	6158.28
926.515	6192.69	5510.27	6918.45
928.154	6831.12	6166.3	7767.01
929.792	7521.28	6855.24	8618.75
931.43	8263.93	7590.45	9626.25
933.069	9052.29	8372.78	10607
934.707	9905.88	9283.97	11768.3
936.346	10866.6	10268.2	13000.2
937.984	11756.1	11340	14357.1
939.622	12683.6	12221.3	15731.3
941.261	13710.8	13405.1	17261.5
942.899	14781.8	14705.6	18739.8
944.538	15852.7	16054.3	20466.7
946.176	16964.2	17578	22281.5
947.814	18093.1	19391.8	24182.8
949.453	19302.6	21101.7	26130
951.091	20379.2	22887.8	28244.1
952.73	21571.3	24583	30378.7
954.368	22849.3	26187.3	32468.9
956.006	24132.8	27929.6	34773
957.645	25179.7	29655.8	37159.7
959.283	26370.4	31511	39436.1
960.922	27472.2	33216.5	41638.6
962.56	28437.2	35245.3	44024.6
964.198	29477.6	37069.4	46111.4
965.837	30491.5	39125.4	48453.1
967.475	31482.9	40680.5	50803.5
969.114	32421.9	42596.8	53189.7
970.752	33329.4	44219.9	55264.9
972.39	34074.5	46097.8	57452
974.029	34836.5	47614.8	59206.5
975.667	35611.4	49428.9	61332.7
977.306	36032.6	50932.9	63095
978.944	36523.5	52706.9	65279
980.582	36875.6	53825.5	67042.8
982.221	37235.7	55118.1	68909.3
983.859	37371.3	56479.1	70371
985.498	37578.6	57839.5	71377.2
987.136	37699.1	58520.2	71989.1
988.774	37896.7	59460.5	72563.6
990.413	37839	59981.7	72870.6
992.051	37689.7	60241.7	73547.6
993.69	37449.2	60486.9	74310.4
995.328	37319	61023.5	74293.4
996.966	37002.1	61373.3	74709.6
998.605	36736	61702.3	75002.7
1000.24	36714.4	62112.1	75305.3
1001.88	36523.4	62259.1	74917.2
1003.52	36209.9	62491.4	75396.3
1005.16	35819.3	62747.5	75415
1006.8	35492.7	62512.3	74883.6
1008.44	34881.7	61966.2	73904.2
1010.07	34528.3	61565.9	73457.6
1011.71	33924.5	60867.7	73047.7
1013.35	33440.6	60061.7	72169.1
1014.99	32833	59703.8	71859.8
1016.63	32297.4	59249.7	70876.7
1018.27	31724.7	58694.5	70001.8
1019.9	31322.1	57654.6	68985.2
1021.54	30701.4	56792.5	67651.9
1023.18	30224.5	55921.3	66211.1
1024.82	29730.4	55083.4	65408.2
1026.46	29167.6	54189.2	64256
1028.1	28654.2	53773.7	62940.4
1029.73	28248.3	53153.9	62429.7
1031.37	27877.3	52534.6	61526
1033.01	27442.6	51859.9	60215.3
1034.65	27158.8	51143.7	59456.3
1036.29	26717.3	50355.5	58319.5
1037.93	26422.2	49620.1	56962.1
1039.56	26032.2	48649.8	56066.4
1041.2	25694.9	47880.2	54912
1042.84	25296.1	47118	53980.3
1044.48	25106.8	46386.2	52968.1
1046.12	24748.7	45621.8	52117.8
1047.76	24379.5	45111.1	51254.5
1049.4	24175.1	44200.6	50662.5
1051.03	23934.9	43491.8	49842
1052.67	23620.2	42761.6	49286.7
1054.31	23490.4	42229.2	48803.1
1055.95	23469.8	41698.9	47992.6
1057.59	23290.1	41615.6	47329.6
1059.23	23203.8	41191.2	46578.4
1060.86	23020.1	40889.6	46058.9
1062.5	22938.1	40582.8	45395.5
1064.14	22842.2	40257.7	45113.2
1065.78	22772.1	39843.5	44788.9
1067.42	22771.2	39638.4	44471.1
1069.06	22917.9	39348.6	44004.5
1070.69	22947.3	39191.9	43718.7
1072.33	22988.5	38940	43442.9
1073.97	23124.8	38653.1	43253.4
1075.61	23220.8	38625.6	43036.8
1077.25	23293.9	38376	42940.1
1078.89	23408	38138.8	42791.6
1080.52	23516.1	38225.2	42603.7
1082.16	23633.9	38248.1	42234.5
1083.8	23743	38153.5	42051.7
1085.44	23880.4	38316.8	41870.5
1087.08	24025.2	38349.2	41826
1088.72	24187.1	38205.1	41753.6
1090.36	24308.1	38153.6	41740.6
1091.99	24460.5	38163.3	41847
1093.63	24733.2	38264.9	41813.2
1095.27	24793.3	38340.8	41807.2
1096.91	24931.5	38429.8	41657.7
1098.55	25126.6	38520.2	41695.1
1100.19	25521.8	38480.3	41734.6
1101.82	25668.7	38412.6	41780.5
1103.46	25974.2	38428.8	41726.3
1105.1	26276.6	38575	41895.9
1106.74	26595.1	38784.5	41863.2
1108.38	26681.5	38981.4	41934.7
1110.02	26990	39226.9	41953.2
1111.65	27208.8	39391.3	42095.6
1113.29	27423.8	39511.3	42052.2
1114.93	27561.2	39522.5	42325.7
1116.57	27893.9	39721.3	42193.8
1118.21	28066.5	39711.7	42290.7
1119.85	28357	39821.1	42025.1
1121.48	28616.5	39763.1	41949.4
1123.12	28969.5	39880.6	41634.2
1124.76	29172.4	39783.1	41548.7
1126.4	29301.2	39850.8	41253.7
1128.04	29522.5	39818.7	41364.4
1129.68	29613.8	39855.2	41351.6
1131.32	29738.8	39767.3	41546.5
1132.95	29845.3	39958.4	41391
1134.59	30139.8	40066.3	41435.1
1136.23	30156	40161.8	41150.6
1137.87	30383.3	40413.4	41101.5
1139.51	30518.1	40432.5	40825.4
1141.15	30556.9	40409.3	40779.2
1142.78	30646.8	40296.8	40650.5
1144.42	30783.3	40173.9	40583.9
1146.06	30798	39870.4	40281.2
1147.7	30828.4	39782	40060.6
1149.34	31004.1	39494	39894.4
1150.98	30923.4	39354.9	39690.3
1152.61	31069.4	39061.1	39402.6
1154.25	31152.3	38935.7	39192.8
1155.89	31202.3	38804.9	38823.4
1157.53	31109.5	38640.6	38411.8
1159.17	31164.9	38358.3	38037.5
1160.81	31098	38152.4	37634.8
1162.44	31034.2	37871.1	37376.6
1164.08	30901.3	37643.2	37064.3
1165.72	30814.5	37262.9	36735.7
1167.36	30702.3	36806.8	36250.4
1169	30575.7	36600.5	35880.4
1170.64	30438	36102.7	35394.7
1172.28	30245.6	35826.8	34990.2
1173.91	30039.6	35701.3	34475.6
1175.55	29901.9	35480.6	33965.4
1177.19	29726.7	35079.4	33663.3
1178.83	29580.3	34817.8	33207.8
1180.47	29431.2	34247.5	32679.3
1182.11	29217.9	33736.8	32266.9
1183.74	28927.5	33292.5	31909.3
1185.38	28769.3	32783.3	31322.3
1187.02	28370.8	32250.7	30720.2
1188.66	28022.2	31898	30240.9
1190.3	27702.6	31232.5	29683.5
1191.94	27371	30813.4	29245.1
1193.57	27017.7	30420.1	28726.5
1195.21	26819.9	30079.9	28255.7
1196.85	26450.9	29461.9	27704
1198.49	26193.6	29155.6	27161.7
1200.13	25876.6	28648.9	26512.1
1201.77	25460.1	28130.7	25950.3
1203.4	25089.5	27589	25419.6
1205.04	24834.6	27100.4	24870.5
1206.68	24513.9	26505.3	24355.7
1208.32	24178.4	25963	23848.2
1209.96	23923.4	25446.8	23384.8
1211.6	23551.3	24922.5	22909.1
1213.24	23121.2	24427.6	22487.9
1214.87	22690.7	23922.6	21998.7
1216.51	22330.5	23523.5	21510.9
1218.15	21843.1	22965.6	20975.2
1219.79	21398.5	22444.2	20425.8
1221.43	21077.8	21975.8	19925.9
1223.07	20642.2	21548.2	19478.3
1224.7	20223.7	20937.4	19033.3
1226.34	19747.9	20475.8	18605.4
1227.98	19333.9	20029.5	18188.8
1229.62	18889.1	19485.1	17719.7
1231.26	18477.9	19043.6	17334.7
1232.9	18028.6	18656.5	16887.4
1234.53	17694	18273	16423.4
1236.17	17350.3	17831.6	15900.3
1237.81	17000.1	17441.9	15405.2
1239.45	16684.3	17053.7	14943.8
1241.09	16322.7	16599.6	14510.7
1242.73	15946.7	16139.7	14116.5
1244.36	15594.9	15667.8	13838.3
1246	15192.7	15351.9	13486.5
1247.64	14854.9	14896.4	13107
1249.28	14529.6	14525.2	12751.5
1250.92	14128.2	14097.3	12375.2
1252.56	13724.7	13790.9	11976.9
1254.2	13367.1	13367.3	11712
1255.83	12994.4	13064.4	11452.8
1257.47	12652.2	12710.8	11151.2
1259.11	12421.9	12441.3	10948
1260.75	12148.7	12118	10741
1262.39	11901.7	11802.6	10526.3
1264.03	11663.1	11485.5	10256.3
1265.66	11378.9	11195.1	10047.6
1267.3	11099.6	10911.9	9824.38
1268.94	10808.3	10670.7	9600.75
1270.58	10512.4	10442.6	9331.8
1272.22	10224.8	10163.9	9138.33
1273.86	10007.5	9936.84	8921.88
1275.49	9706.86	9685.61	8706.24
1277.13	9484.23	9414.15	8483.21
1278.77	9243.93	9205.6	8292.79
1280.41	9004.6	8995.18	8076.77
1282.05	8761.82	8791.39	7908.86
1283.69	8551.08	8568.15	7716.07
1285.32	8354.03	8428.87	7556.15
1286.96	8184.53	8220.63	7368.64
1288.6	7981.04	8043.3	7184.59
1290.24	7749.18	7838.15	6980.2
1291.88	7570.92	7675.55	6817.89
1293.52	7357.88	7446.67	6623.83
1295.16	7164.31	7229.59	6490.32
1296.79	6994	7066.95	6371.89
1298.43	6821.71	6900.15	6283.42
1300.07	6620.8	6781.37	6122.32
1301.71	6486.39	6642.69	6017.64
1303.35	6329.99	6529.79	5884.09
1304.99	6200.6	6393.84	5753.9
1306.62	6086.38	6290.72	5617.98
1308.26	5961.64	6091.37	5484.6
1309.9	5846.82	5962.56	5354.67
1311.54	5696.55	5838.44	5238.31
1313.18	5565.67	5688.99	5104.21
1314.82	5446.58	5549.84	4990.07
1316.45	5341.64	5458.38	4919.01
1318.09	5180.66	5318.72	4795.86
1319.73	5098.41	5178.53	4680.67
1321.37	4958.44	5077.91	4611.01
1323.01	4839.01	4961.46	4523.63
1324.65	4743.93	4862.36	4436.7
1326.28	4641.48	4808.01	4379.66
1327.92	4527.28	4732.44	4292.98
1329.56	4446.9	4607.63	4192.99
1331.2	4350.16	4518.1	4096.48
1332.84	4225.5	4421.38	4027.38
1334.48	4169.08	4296.01	3956.37
1336.12	4083.91	4202.84	3877.48
1337.75	3998.57	4133.05	3823.08
1339.39	3936.91	4039.56	3745.98
1341.03	3892.67	3972.08	3646.03
1342.67	3807.17	3912.28	3576.28
1344.31	3746.43	3824.19	3545.7
1345.95	3673.09	3732.49	3477.7
1347.58	3572.65	3663.58	3412.97
1349.22	3488.22	3582.87	3343.39
1350.86	3413.75	3504.39	3257.7
1352.5	3322.47	3427.86	3171.95
1354.14	3230.75	3367.23	3092.51
1355.78	3182.12	3285.24	3013.59
1357.41	3116.87	3232.35	2957.42
1359.05	3061.32	3151.86	2904.6
1360.69	2981.5	3090.46	2843.69
1362.33	2939.44	3033.56	2794.91
1363.97	2895.48	2993.14	2757.8
1365.61	2835.51	2917.08	2712.82
1367.24	2756.62	2865.36	2665.27
1368.88	2730.44	2814.51	2628.82
1370.52	2674.87	2767.52	2593.53
1372.16	2591.79	2707.41	2545.23
1373.8	2547.98	2648.57	2481.12
1375.44	2509.3	2615.4	2429.65
1377.08	2458.49	2569.54	2375.1
1378.71	2418.37	2531.82	2314.89
1380.35	2395.21	2495.01	2283.83
1381.99	2353.14	2458.16	2248.71
1383.63	2302.67	2388.45	2216.44
1385.27	2269.54	2353.03	2169.33
1386.91	2228.05	2300.58	2137.77
1388.54	2179.04	2252.44	2109.16
1390.18	2137.72	2198.74	2070.17
1391.82	2114.47	2144.88	2024.47
1393.46	2055.69	2103.51	1989.49
1395.1	2015.83	2064.34	1930.45
1396.74	1988.21	2030.27	1874.75
1398.37	1948.08	2000.9	1857.68
1400.01	1905.48	1976.2	1820.16
1401.65	1885.74	1920.57	1795.78
1403.29	1853.06	1887.42	1774.86
1404.93	1814.76	1838.46	1737.06
1406.57	1779.55	1804.7	1697.21
1408.2	1748.12	1771.98	1679.71
1409.84	1720.52	1728.72	1654.85
1411.48	1693.9	1679.32	1622.39
1413.12	1645.88	1642.56	1603.44
1414.76	1624.22	1612.24	1558.6
1416.4	1589.82	1597.87	1527.82
1418.04	1562.23	1593.68	1498.75
1419.67	1525.32	1582.66	1491.31
1421.31	1514.14	1564.19	1472.68
1422.95	1491.12	1553.21	1470.07
1424.59	1452.04	1517.02	1440.87
1426.23	1415.34	1478.95	1411.2
1427.87	1384.89	1456.13	1387.37
1429.5	1353.55	1439.31	1348.92
1431.14	1318.29	1398.69	1318.96
1432.78	1298.4	1376.08	1297.79
1434.42	1281.92	1366.98	1279.37
1436.06	1275	1328.51	1235.71
1437.7	1265.68	1298.16	1229.67
1439.33	1244.76	1276.11	1200.19
1440.97	1240.45	1252.58	1175.91
1442.61	1202.82	1232.45	1148.16
1444.25	1173.59	1210.06	1131.46
1445.89	1143.04	1193.24	1100.14
1447.53	1111.59	1173.71	1090.95
1449.16	1083.94	1160.2	1086.05
1450.8	1077.94	1119.91	1068.12
1452.44	1064.26	1105.78	1052.15
1454.08	1036.11	1077.33	1045.97
1455.72	1031.22	1069.83	1028.7
1457.36	1012.91	1057.84	1014.41
1459	993.76	1061.47	995.919
1460.63	979.721	1043.57	986.353
1462.27	972.935	1030.81	961.5
1463.91	950.699	997.224	946.237
1465.55	936.928	969.177	921.028
1467.19	916.201	945.606	910.877
1468.83	890.195	925.481	891.432
1470.46	871.817	910.042	895.03
1472.1	861.475	912.37	879.637
1473.74	839.772	894.867	864.058
1475.38	829.878	876.91	841.332
1477.02	830.088	869.948	821.164
1478.66	813.288	848.471	791.654
1480.29	802.361	827.793	775.265
1481.93	800.061	824.838	771.487
1483.57	799.221	817.267	768.343
1485.21	781.787	796.26	762.693
1486.85	775.705	787.253	758.918
1488.49	769.017	770.26	748.671
1490.12	743.504	758.097	742.802
1491.76	720.26	743.426	731.717
1493.4	707.097	728.176	712.955
1495.04	703.761	717.942	694.145
1496.68	687.036	706.036	683.305
1498.32	675.603	698.295	665.345
1499.96	669.149	684.73	658.046
1501.59	653.944	678.276	651.408
1503.23	642.045	672.025	640.589
1504.87	629.156	662.449	634.767
1506.51	631.439	637.873	617.527
1508.15	619.375	628.107	605.466
1509.79	613.772	619.805	605.044
1511.42	609.202	608.792	593.64
1513.06	607.75	603.184	582.854
1514.7	595.935	602.561	576.232
1516.34	596.35	587.225	569.596
1517.98	588.695	587.01	560.275
1519.62	573.336	579.344	557.999
1521.25	555.349	571.467	553.861
1522.89	543.782	562.355	546.013
1524.53	532.396	562.149	536.499
1526.17	523.3	544.355	531.951
1527.81	507.609	539.598	523.894
1529.45	512.763	527.819	518.528
1531.08	519.161	528.232	512.758
1532.72	505.334	524.108	507.392
1534.36	503.066	520.809	492.143
1536	502.037	511.734	488.019
1537.64	488.019	511.94	471.537
1539.28	479.148	508.426	469.273
1540.92	467.836	496.471	455.691
1542.55	460.835	477.971	449.529
1544.19	448.709	471.377	440.68
1545.83	447.27	455.946	439.653
1547.47	436.985	432.688	434.929
1549.11	435.138	427.961	431.44
1550.75	426.716	438.226	429.799
1552.38	426.306	431.036	420.564
1554.02	419.538	427.952	411.131
1555.66	415.023	420.365	408.866
1557.3	412.767	422.83	401.08
1558.94	406.004	410.721	397.8
1560.58	402.724	407.234	409.714
1562.21	403.124	404.978	405.212
1563.85	408.255	407.026	396.6
1565.49	402.939	401.072	395.168
1567.13	399.869	399.847	393.119
1568.77	388.21	389	379.976
1570.41	373.877	385.108	380.181
1572.04	370.592	383.679	370.775
1573.68	362.817	375.28	370.979
1575.32	357.099	364.643	368.727
1576.96	359.755	366.892	364.019
1578.6	352.611	359.938	359.114
1580.24	332.97	356.864	351.368
1581.88	332.562	351.14	346.666
1583.51	326.034	345.226	343.19
1585.15	319.297	340.526	335.833
1586.79	321.953	343.184	333.388
1588.43	320.525	333.178	340.726
1590.07	319.917	332.769	338.275
1591.71	319.102	336.235	323.794
1593.34	315.433	330.115	323.794
1594.98	310.943	325.824	323.382
1596.62	281.037	297.14	289.19
1598.26	257.352	274.005	275.363
1599.9	166.495	172.606	166.495
