# Supplementary material for: Direct observation of 3D nitrogen distribution in silicon-based dielectrics using atom probe tomography
Source: Nat Commun. 2025 Jul 1;16:5612. doi: 10.1038/s41467-025-60732-2 (PMC12214997; doi:10.1038/s41467-025-60732-2)
Supplement: Supplementary file 3 — Source data [file 41467_2025_60732_MOESM3_ESM.zip › Source data/Source data for Supplementary Fig.8.xls]

## Sheet: Supplementary Fig.8a
	1		2		3
13	0.930076	12.8	0.539935	12.8	0.98756
12.5	0.747583	12.3	0.773797	12.3	0.450204
12	0.722786	11.8	1.04992	11.8	0.470798
11.5	0.977029	11.3	0.596775	11.3	0.968744
11	0.631433	10.8	0.936148	10.8	1.07569
10.5	1.19424	10.3	0.876199	10.3	0.724815
10	2.90577	9.8	0.902327	9.8	1.73544
9.5	4.35414	9.3	4.41626	9.3	5.0779
9	6.88826	8.8	8.88637	8.8	6.95555
8.5	6.23626	8.3	8.24989	8.3	6.52385
8	2.61236	7.8	4.38003	7.8	5.34576
7.5	1.85429	7.3	1.6834	7.3	2.59243
7	1.66926	6.8	1.35401	6.8	2.71863
6.5	1.68809	6.3	2.72106	6.3	4.57311
6	2.72519	5.8	5.54743	5.8	11.3479
5.5	3.42295	5.3	13.2508	5.3	20.7038
5	5.9296	4.8	23.6806	4.8	30.6054
4.5	14.5379	4.3	32.0865	4.3	36.1142
4	24.7814	3.8	36.219	3.8	38.486
3.5	34.2092	3.3	39.6649	3.3	41.0135
3	38.6447	2.8	40.2771	2.8	40.1211
2.5	41.2116	2.3	40.5781	2.3	40.385
2	41.5846	1.8	40.6404	1.8	41.3499
1.5	41.2171	1.3	40.9173	1.3	40.3633
1	42.1863	0.8	40.7274	0.8	40.942
0.5	42.3399	0.3	40.9051	0.3	40.7783
0	42.3275	-0.2	40.0587	-0.2	40.4655
	41.6321		0		41.1436
