# Supplementary material for: Direct observation of 3D nitrogen distribution in silicon-based dielectrics using atom probe tomography
Source: Nat Commun. 2025 Jul 1;16:5612. doi: 10.1038/s41467-025-60732-2 (PMC12214997; doi:10.1038/s41467-025-60732-2)
Supplement: Supplementary file 3 — Source data [file 41467_2025_60732_MOESM3_ESM.zip › Source data/Source data for Supplementary Fig.9.xls]

## Sheet: Supplementary Fig.9a
#Sputter Time (s)	N(without PN)	N(tPN)	N(1.5tPN)
0.8192	1.00003	235.716	452.183
2.4576	1.00003	485.088	803.623
4.096	2.20023	899.951	1337.96
5.7344	3.4006	1285.19	1882.05
7.3728	4.80099	1730.98	2490.37
9.0112	6.20137	2137.54	3115.72
10.6496	6.80154	2503.31	3701.52
12.288	7.80212	2803.53	4180.08
13.9264	8.60261	3051.52	4554.17
15.5648	9.00295	3195.97	4791.12
17.2032	8.60278	3274.91	4908.6
18.8416	9.00295	3289.71	4908.67
20.48	8.40252	3250.99	4861.32
22.1184	8.20225	3162.64	4733.55
23.7568	9.00272	3064.57	4567
25.3952	10.0032	2969.66	4366.41
27.0336	10.0032	2849.95	4151.61
28.672	11.4041	2730.59	3950.69
30.3104	13.206	2591.55	3745.81
31.9488	13.4061	2457.01	3553.34
33.5872	12.2056	2328.3	3393.01
35.2256	13.2062	2215.58	3238.55
36.864	13.4064	2104.97	3043.98
38.5024	11.4044	2010.54	2887.07
40.1408	10.2035	1906.92	2733.41
41.7792	10.4036	1814.21	2572.91
43.4176	10.604	1744.92	2468.58
45.056	8.60273	1682.36	2393.3
46.6944	8.60273	1612.38	2295.19
48.3328	8.00245	1575.53	2202.89
49.9712	10.0038	1521.18	2139.76
51.6096	10.404	1460.34	2042.92
53.248	12.4052	1398.25	1950.8
54.8864	13.0056	1356.34	1885.12
56.5248	12.4054	1323.42	1824.06
58.1632	12.8059	1293.94	1785.04
59.8016	11.805	1271.17	1763.57
61.44	9.60375	1253.91	1733.5
63.0784	8.80326	1238.2	1717.2
64.7168	10.0038	1206.46	1732.28
66.3552	9.40321	1195.29	1710.94
67.9936	9.60349	1178.24	1690.26
69.632	11.8048	1194.46	1718.75
71.2704	12.6054	1206.93	1731.24
72.9088	13.2058	1209.26	1738.65
74.5472	13.4062	1236.85	1765.99
76.1856	14.6072	1267.73	1820.22
77.824	14.0067	1279.85	1846.22
79.4624	15.2076	1299.1	1890.56
81.1008	16.0082	1324.81	1915.58
82.7392	16.008	1343.5	1958.04
84.3776	15.4074	1366.66	1992.96
86.016	16.8087	1386.93	2014.63
87.6544	17.8099	1431.2	2039.12
89.2928	20.4135	1462.37	2077.2
90.9312	20.0133	1489.54	2091.48
92.5696	20.6139	1512.51	2086.96
94.208	23.018	1528.04	2078.11
95.8464	23.6192	1532.92	2063.31
97.4848	23.4199	1543.02	2036.49
99.1232	25.6226	1526.58	2005.77
100.762	28.2269	1514.72	1958.37
102.4	27.4254	1505.55	1934.94
104.038	28.8276	1486.23	1905.27
105.677	28.6263	1447.32	1870.35
107.315	30.6296	1407.34	1829.19
108.954	34.8399	1373.32	1789.74
110.592	39.4504	1336.97	1739.03
112.23	38.2486	1284.44	1671.73
113.869	40.4529	1252.3	1627.72
115.507	39.2506	1222.18	1569.17
117.146	36.4433	1168.33	1509.23
118.784	33.436	1121.89	1449.26
120.422	36.843	1091.94	1410.39
122.061	38.046	1053.06	1326.27
123.699	43.6615	1016.28	1273.44
125.338	45.6663	970.287	1222.73
126.976	46.4681	924.953	1164.5
128.614	46.6687	877.713	1086.34
130.253	44.2631	844.955	1046.38
131.891	40.4518	808.36	998.832
133.53	38.0456	774.849	951.642
135.168	37.8447	744.232	930.425
136.806	35.8402	706.405	916.905
138.445	35.6398	670.238	878.118
140.083	36.0408	642.908	849.238
141.722	36.2413	633.328	818.342
143.36	35.6399	604.259	774.393
144.998	36.4413	583.552	736.389
146.637	39.6489	560.562	727.379
148.275	37.2438	536.376	707.717
149.914	37.2438	513.195	697.27
151.552	37.8451	496.704	683.736
153.19	37.8451	494.427	667.694
154.829	34.8379	477.335	646.649
156.467	35.4386	470.34	625.032
158.106	34.0358	451.42	611.104
159.744	34.2367	448.953	597.617
161.382	35.2392	433.925	585.185
163.021	36.2414	431.667	566.345
164.659	37.6448	420.587	550.432
166.298	37.0437	417.707	519.239
167.936	36.6423	407.859	508.283
169.574	34.2371	394.122	487.025
171.213	32.8346	383.258	475.681
172.851	30.4295	375.484	465.794
174.49	30.4295	364.849	470.944
176.128	29.6278	350.541	454.881
177.766	31.2309	343.19	449.129
179.405	31.4309	331.963	442.14
181.043	30.8303	325.634	430.65
182.682	33.8366	317.677	424.467
184.32	34.8397	310.753	422.62
185.958	34.2388	303.211	418.318
187.597	34.2388	303.615	401.318
189.235	36.4423	295.674	401.727
190.874	33.8367	295.271	379.806
192.512	32.4332	285.918	365.88
194.15	32.0322	281.642	356.052
195.789	34.8388	267.398	352.376
197.427	33.6368	258.661	346.646
199.066	35.0396	244.422	341.343
200.704	35.2396	242.396	337.462
202.342	34.4376	235.091	328.076
203.981	30.8296	234.488	330.326
205.619	29.2269	234.688	316.45
207.258	27.4238	235.705	314.209
208.896	28.4259	236.922	308.91
210.534	27.8248	233.675	300.976
212.173	30.2297	228.402	289.153
213.811	32.4331	221.31	283.67
215.45	33.8354	214.014	279.61
217.088	32.2322	208.54	269.845
218.726	32.4329	203.275	264.158
220.365	30.2287	201.042	257.041
222.003	30.0287	197.196	257.641
223.642	28.0252	193.751	247.884
225.28	27.8248	187.88	244.834
226.918	28.0248	182.419	250.315
228.557	29.0263	175.339	247.879
230.195	31.4318	170.487	243.006
231.834	32.233	168.06	238.95
233.472	32.6337	166.243	235.906
235.11	31.4318	163.416	222.119
236.749	29.8292	168.069	216.243
238.387	27.8242	171.504	209.953
240.026	27.0229	172.315	210.766
241.664	26.8226	171.1	202.663
243.302	28.6265	170.898	208.33
244.941	29.6286	163.822	211.367
246.579	27.2265	143.693	191.019
248.218	27.6964	126.231	184.875
249.856	20.0208	75.2935	111.645

## Sheet: Supplementary Fig.9b
#Sputter Time (s)	N(without PN)	N(tPN)	N(1.5tPN)
0.8192	10.0031	7.00192	12.0044
2.4576	30.0382	31.0472	24.3564
4.096	78.9306	69.4478	63.0059
5.7344	130.613	124.966	103.687
7.3728	185.227	178.096	153.521
9.0112	241.337	234.009	198.544
10.6496	283.166	285.781	241.654
12.288	322.456	325.851	269.227
13.9264	334.483	331.992	283.851
15.5648	328.954	338.524	291.585
17.2032	320.4	326.092	295.45
18.8416	305.121	310.958	289.344
20.48	277.812	288.915	275.122
22.1184	261.727	272.207	259.081
23.7568	258.463	252.273	237.551
25.3952	248.292	239.061	220.499
27.0336	236.512	218.17	201.035
28.672	227.374	212.885	196.376
30.3104	217.405	205.779	193.137
31.9488	197.958	196.658	181.82
33.5872	178.49	186.137	171.51
35.2256	168.971	183.909	165.451
36.864	159.86	168.133	155.347
38.5024	146.122	158.633	146.656
40.1408	143.281	151.959	143.632
41.7792	140.66	144.494	137.381
43.4176	137.226	138.442	131.534
45.056	130.78	131.792	124.88
46.6944	134.815	127.35	119.636
48.3328	130.783	122.719	114.804
49.9712	133.206	120.293	114.602
51.6096	133.004	115.648	111.583
53.248	129.385	118.468	109.972
54.8864	119.705	118.075	108.763
56.5248	115.269	116.859	107.957
58.1632	109.217	115.449	102.12
59.8016	102.168	113.642	101.919
61.44	104.777	106.601	100.108
63.0784	106.382	96.1271	96.4841
64.7168	103.764	90.0863	93.6683
66.3552	100.137	87.4723	92.864
67.9936	100.137	82.6431	91.2547
69.632	98.1198	83.439	88.8413
71.2704	95.3051	84.8469	89.0425
72.9088	97.1169	87.8633	93.0658
74.5472	96.9192	84.4431	92.6638
76.1856	96.3166	86.8573	92.0605
77.824	93.3007	84.8482	92.0605
79.4624	87.6721	88.2621	90.2501
81.1008	81.24	83.2337	85.0207
82.7392	79.0263	86.4506	80.6015
84.3776	76.4103	86.8496	77.3858
86.016	74.6006	87.457	76.5818
87.6544	76.604	83.8412	74.5713
89.2928	78.2114	84.0431	75.9784
90.9312	78.0074	80.0199	75.1756
92.5696	76.7976	74.1905	75.3765
94.208	76.1909	71.3703	69.7535
95.8464	74.5869	68.7556	69.7535
97.4848	78.0032	67.5501	68.3464
99.1232	74.1868	69.3603	71.5589
100.762	73.5831	72.3803	71.5598
102.4	69.7724	72.1802	77.1828
104.038	66.3573	73.3898	72.9649
105.677	66.563	71.7839	71.3576
107.315	67.768	70.3763	69.7509
108.954	67.1687	69.765	69.1474
110.592	67.1646	69.9659	63.9257
112.23	66.7633	66.7506	64.7287
113.869	61.1353	63.7406	61.5164
115.507	60.3303	60.5277	60.7133
117.146	57.3162	58.7239	57.7018
118.784	59.1247	55.3113	58.9061
120.422	62.5385	59.5325	58.7053
122.061	60.1247	60.7339	60.1103
123.699	59.323	60.3345	60.7126
125.338	58.9254	60.3321	65.1304
126.976	55.3128	59.9287	60.9174
128.614	52.6997	52.6967	61.5197
130.253	55.108	53.1014	60.1147
131.891	51.4961	53.7022	59.3117
133.53	51.6924	52.4975	57.5037
135.168	50.8889	55.9098	59.5092
136.806	52.2954	57.9158	58.5054
138.445	49.4863	59.9214	59.7097
140.083	53.0997	57.9147	60.7135
141.722	52.8997	58.3155	58.505
143.36	55.1059	56.3081	57.3016
144.998	54.1042	57.713	54.6931
146.637	54.1024	57.7162	54.2916
148.275	51.692	59.5209	54.0908
149.914	51.4907	57.9145	51.4828
151.552	48.4837	55.1039	52.0844
153.19	47.4782	52.4947	52.8868
154.829	47.2782	49.4806	49.4763
156.467	46.0752	48.279	49.2756
158.106	47.6821	45.6715	49.4761
159.744	47.6831	44.0687	48.0724
161.382	45.0765	44.2687	49.6778
163.021	44.0718	42.4625	51.8842
164.659	45.073	42.06	49.0747
166.298	41.8619	46.2748	51.6829
167.936	41.2585	49.8851	54.491
169.574	43.0626	51.0894	53.2869
171.213	41.2587	52.8987	56.4988
172.851	42.6636	53.7013	60.1114
174.49	44.2691	53.5013	59.108
176.128	45.6728	55.1058	62.3202
177.766	46.0752	54.7033	62.1195
179.405	48.8844	53.6972	60.1117
181.043	47.2794	51.4891	57.3016
182.682	44.4709	49.8813	56.2985
184.32	47.0808	50.4869	54.2905
185.958	45.4749	50.69	54.6925
187.597	42.8657	52.4976	53.0871
189.235	42.6662	57.1124	52.8864
190.874	43.4678	56.3099	53.4883
192.512	40.8563	54.3005	51.6821
194.15	39.0523	52.4944	52.6849
195.789	40.8595	54.7015	53.2869
197.427	38.2518	52.6949	55.6952
199.066	37.8499	55.9069	55.4946
200.704	36.0459	55.5048	57.3007
202.342	36.446	59.716	55.896
203.981	35.4416	58.9128	54.6922
205.619	36.4442	59.5142	54.09
207.258	36.8471	56.9041	60.3149
208.896	37.2476	57.5048	63.5282
210.534	40.0538	58.1079	66.3383
212.173	39.2509	58.9088	69.9509
213.811	38.4488	60.3155	70.1516
215.45	36.644	63.729	66.335
217.088	36.2457	67.1444	63.3224
218.726	34.2409	67.1444	64.9292
220.365	33.2388	68.753	66.5361
222.003	34.6419	71.1608	71.9608
223.642	35.242	73.973	75.5764
225.28	34.0375	74.373	79.9959
226.918	34.64	76.7827	84.8212
228.557	34.2392	75.1749	88.4395
230.195	33.8383	79.397	95.6864
231.834	31.2339	78.594	99.9097
233.472	31.6347	80.2018	103.731
235.11	30.4308	86.2357	112.596
236.749	30.0308	94.4792	115.413
238.387	29.0286	94.4804	117.832
240.026	30.0307	97.2942	123.472
241.664	30.2303	103.532	135.772
243.302	28.6275	106.152	141.627
244.941	29.2283	109.174	156.76
246.579	28.2264	109.376	162.614
248.218	30.0296	117.028	171.091
249.856	30.2303	118.438	176.955
251.494	33.237	126.105	187.684
253.133	33.2378	135.792	201.465
254.771	35.8437	155.57	229.058
256.41	37.4482	172.552	260.944
258.048	38.4513	201.497	293.075
259.686	38.0497	221.547	344.371
261.325	41.2572	249.358	407.733
262.963	42.8617	285.393	492.769
264.602	46.2728	330.703	593.697
266.24	49.2809	386.26	725.696
267.878	52.2905	456.305	881.558
269.517	54.497	550.172	1075.83
271.155	58.5142	664.292	1306.45
272.794	58.1163	800.699	1600.9
274.432	58.3163	984.654	1975.55
276.07	60.3239	1205.78	2419.02
277.709	58.1179	1482.88	2974.13
279.347	57.7154	1848.86	3632.33
280.986	58.918	2290.39	4425.65
282.624	63.5383	2802.48	5330.3
284.262	63.9408	3450.89	6388.89
285.901	68.3562	4196.87	7561.59
287.539	67.5506	5057.95	8832.45
289.178	68.7558	6057.04	10289.1
290.816	65.7441	7184.67	11819.3
292.454	66.1442	8430.35	13372.6
294.093	67.9533	9697.28	14959.4
295.731	66.751	11119.6	16597.7
297.37	63.5367	12547.1	18097.2
299.008	64.9402	13972.6	19600
300.646	60.3254	15379.4	21080.9
302.285	56.3075	16784.7	22392.8
303.923	56.5062	18105.2	23587.3
305.562	55.5035	19443.8	24654.7
307.2	50.4859	20506.1	25625.4
308.838	49.6835	21460.4	26326.1
310.477	43.8674	22227.3	26902.7
312.115	42.0621	22726.2	27318.8
313.754	39.4553	23036.1	27515.7
315.392	38.4522	23185.3	27476
317.03	36.2452	23158.6	27248.2
318.669	38.4499	22987.5	26921.1
320.307	33.6387	22690.9	26393.6
321.946	31.2332	22186	25735
323.584	29.0283	21665.8	24996.5
325.222	28.4272	20963.6	24259.9
326.861	26.8233	20258.4	23290.1
328.499	28.4259	19502.5	22369
330.138	28.225	18748.1	21366.9
331.776	28.6257	17904.5	20345.9
333.414	31.4322	17080.6	19309.1
335.053	29.0285	16242.8	18397.7
336.691	27.2251	15348.2	17354.9
338.33	27.4254	14414.5	16400
339.968	25.2225	13592.7	15413.2
341.606	19.6125	12799.5	14479
343.245	18.4115	12025.5	13598.7
344.883	16.4093	11278.8	12756.8
346.522	15.6082	10569.7	11952
348.16	15.0074	9845.97	11193.9
349.798	14.8071	9158.7	10389
351.437	15.2074	8498.9	9646.6
353.075	15.0073	7852.67	8973.82
354.714	14.4066	7226.51	8318.75
356.352	14.0063	6716.91	7724.87
357.99	14.807	6210.04	7189.3
359.629	13.6059	5699.73	6626.39
361.267	13.6059	5306.11	6117.83
362.906	12.6051	4929.1	5687.72
364.544	11.2042	4557.68	5262.94
366.182	10.0032	4228.66	4894.09
367.821	9.80311	3956.84	4570.06
369.459	9.80311	3648.48	4277.28
371.098	11.8052	3405.46	3997.05
372.736	12.6056	3162.19	3752.97
374.374	13.8068	2945.45	3522.97
376.013	15.0076	2740.11	3331.73
377.651	14.4073	2587.06	3161.64
379.29	13.0058	2450.91	3005.7
380.928	14.4071	2336.94	2846.74
382.566	13.2059	2243.25	2745.7
384.205	12.2052	2188.36	2646.98
385.843	14.8075	2135.73	2580.88
387.482	14.4072	2089.69	2540.87
389.12	14.407	2040.74	2501.04
390.758	16.2089	2021.47	2471.03
392.397	19.4123	1984.7	2467.77
394.035	19.212	1966.22	2454.97
395.674	22.2158	1943.5	2454.97
397.312	25.0202	1955.18	2485.21
398.95	26.0214	1966.42	2506.57
400.589	26.222	1975.24	2531.63
402.227	27.0231	2003.49	2567.65
403.866	26.8228	2042.26	2604.12
405.504	29.8295	2089.65	2620.33
407.142	32.2345	2126.36	2667.09
408.781	33.8379	2162.28	2694.39
410.419	34.64	2182.64	2706.42
412.058	34.44	2167.33	2714.19
413.696	32.2345	2177.36	2730.16
415.334	34.641	2178.79	2701.18
416.973	35.6424	2177.14	2674.78
418.611	36.6436	2167.37	2634.89
420.25	39.6494	2198.85	2609.3
421.888	41.0527	2179.95	2594.47
423.526	39.6487	2179.12	2572.49
425.165	39.6487	2140.98	2505.35
426.803	39.0475	2103.45	2468.65
428.442	36.6427	2052.6	2390.55
430.08	36.6438	2013.12	2287.63
431.718	38.0472	1935.07	2218
433.357	39.6514	1906.31	2176.63
434.995	43.862	1860.03	2101.11
436.634	45.8668	1799.86	2032.64
438.272	46.0663	1730.19	1966.82
439.91	43.4595	1651.6	1882.62
441.549	42.2568	1580.8	1808.26
443.187	39.6496	1534.21	1724.31
444.826	39.0481	1472.4	1661.41
446.464	40.0515	1432.4	1588.15
448.102	40.6529	1396.07	1526.02
449.741	40.4519	1343.3	1455.07
451.379	39.2492	1276.62	1407.28
453.018	41.2539	1231.51	1363.48
454.656	40.6516	1171.8	1322.28
456.294	38.6475	1121.79	1276.35
457.933	38.0465	1088.33	1237.47
459.571	38.6478	1047.98	1191.86
461.21	35.8405	1003.48	1138.18
462.848	33.2352	979.836	1094.73
464.486	36.243	946.588	1058.36
466.125	37.0449	910.359	1015.69
467.763	37.0462	881.84	990.154
469.402	37.447	867.52	954.783
471.04	39.2503	821.01	928.098
472.678	37.4449	798.115	885.614
474.317	38.4481	766.628	856.492
475.955	39.0487	738.555	832.624
477.594	41.6557	707.754	814.348
479.232	39.4513	695.445	793.742
480.87	40.0531	679.768	784.724
482.509	37.2453	660.812	776.96
484.147	36.0422	657.077	740.127
485.786	32.0329	640.426	719.462
487.424	31.2311	620.496	698.576
489.062	31.4311	599.526	672.502
490.701	29.4281	594.323	640.798
492.339	30.0294	569.414	624.82
493.978	32.4343	557.613	612.968
495.616	35.641	546.662	604.431
497.254	34.238	541.086	595.302
498.893	36.4418	520.828	594.687
500.531	35.8409	516.07	597.374
502.17	33.8363	508.445	592.606
503.808	33.2348	495.07	566.742
505.446	33.6356	478.382	552.477
507.085	33.4348	469.938	535.909
508.723	33.4344	458.605	523.916
510.362	36.2406	443.377	507.801
512	35.6396	439.465	510.275
513.638	34.0367	429.807	502.24
515.277	33.4356	417.498	487.612
516.915	32.6341	407.034	473.387
518.554	31.6321	402.928	468.239
520.192	29.4275	389.826	453.627
521.83	29.6278	384.297	440.279
523.469	31.0306	382.455	435.759
525.107	29.2282	379.166	425.7
526.746	27.0233	359.549	416.658
528.384	28.6266	357.098	413.169
530.022	30.4314	347.703	411.325
531.661	32.637	338.715	405.787
533.299	35.8426	322.98	395.146
534.938	38.2475	330.935	386.743
536.576	37.4456	322.366	374.254
538.214	35.6408	323.995	365.663
539.853	30.8305	319.1	354.411
541.491	29.6276	314.415	357.068
543.13	31.0318	304.627	345.625
544.768	30.2305	301.573	342.97
546.406	29.8305	295.865	341.54
548.045	31.2331	293.421	341.949
549.683	31.8347	289.762	328.277
551.322	28.8274	283.459	323.182
552.96	31.0324	287.328	314.007
554.598	34.2383	283.669	304.627
556.237	33.8375	278.582	290.97
557.875	33.4371	276.139	294.433
559.514	31.4335	272.686	294.23
561.152	34.24	260.891	291.991
562.79	32.2356	250.719	293.009
564.429	32.6364	242.19	290.772
566.067	35.041	237.118	287.513
567.706	36.6438	233.057	284.256
569.344	31.8333	231.636	285.884
570.982	29.4299	232.448	276.734
572.621	31.6353	233.865	277.954
574.259	28.4284	232.448	270.022
575.898	29.2296	234.07	264.127
577.536	33.8401	230.217	252.545
579.174	36.6443	221.097	252.338
580.813	34.6389	214.004	252.948
582.451	36.4424	212.174	251.121
584.09	36.4424	211.771	244.223
585.728	33.0338	210.963	245.847
587.366	32.8337	211.165	241.179
589.005	33.0341	210.763	230.417
590.643	32.0325	200.847	224.737
592.282	30.4299	196.182	224.331
593.92	29.8291	199.829	215.616
595.558	31.0318	202.866	211.563
597.197	26.2283	169.253	174.098
598.835	25.0299	157.034	146.219
600.474	8.01392	28.114	34.1684
